# Supplementary material for: 2-[(E)-2-(4-Hy­droxy-3-meth­oxy­phen­yl)ethen­yl]-1-methylpyridinium 4-bromo­benzene­sulfonate monohydrate
Source: Acta Crystallogr Sect E Struct Rep Online. 2013 Nov 30;69(Pt 12):o1851–2. doi: 10.1107/S1600536813031917 (PMC3885091; doi:10.1107/S1600536813031917)
Supplement: Supplementary file 1 [file e-69-o1851-sup1.cif]

##############################################################################
#                                                                            #
# This CIF contains the data in a paper accepted for publication in          #
# Acta Crystallographica Section E. It conforms to the requirements of       #
# Notes for Authors for Acta Crystallographica Section E, and has been       #
# peer reviewed under the auspices of the IUCr Commission on Journals.       #
#                                                                            #
# Full details of the Crystallographic Information File format               #
# are given in the paper "The Crystallographic Information File (CIF):       #
# a New Standard Archive File for Crystallography" by S. R. Hall, F. H.      #
# Allen and I. D. Brown [Acta Cryst. (1991), A47, 655-685].                  #
#                                                                            #
# The current version of the core CIF dictionary is obtainable from          #
# ftp://ftp.iucr.org/pub/cif_core.dic.                                       #
#                                                                            #
# Software is freely available for graphical display of the structure(s)     #
# in this CIF. For information consult the CIF software page                 #
# http://www.iucr.org/resources/cif/software.                                #
#                                                                            #
# This file may be used for bona fide research purposes within the           #
# scientific community so long as proper attribution is given to the journal # 
# article from which it was obtained.                                        #
#                                                                            #
##############################################################################
data_global
_audit_creation_method     'form.cif (version 2.0)'
_journal_data_validation_number     ?
_journal_date_recd_electronic     2013-11-16
_journal_date_accepted     2013-11-22
_journal_name_full     'Acta Crystallographica, Section E'
_journal_year     2013
_journal_volume     69
_journal_issue     12
_journal_page_first     o1851
_journal_page_last     o1852
_journal_paper_category     QO
_journal_paper_doi     10.1107/S1600536813031917
_journal_coeditor_code     SJ5370
_publ_contact_author_name     'Assoc.Prof. Dr. Suchada Chantrapromma'
_publ_contact_author_address
;
      Department of Chemistry
      Faculty of Science
      Prince of Songkla University
      Hat-Yai, Songkhla 90112
      Thailand
;
_publ_contact_author_email     'suchada.c@psu.ac.th'
_publ_contact_author_fax     '66 74 212918'
_publ_contact_author_phone     '66 74 288447'
_publ_section_title
;
2-[(<i>E</i>)-2-(4-Hydroxy-3-methoxyphenyl)ethenyl]-1-methylpyridinium
4-bromobenzenesulfonate monohydrate
;
loop_
    _publ_author_name
    _publ_author_footnote
    _publ_author_address
    'Suchada Chantrapromma'
;
      Thomson Reuters ResearcherID: A-5085-2009.
;
;     Department of Chemistry
      Faculty of Science
      Prince of Songkla University
      Hat-Yai, Songkhla 90112
      Thailand
;
    'Nawong Boonnak' ?
;     Faculty of Traditional Thai Medicine
      Prince of Songkla University
      Hat-Yai, Songkhla 90112
      Thailand
;
    'Boonwasana Jindawong' ?
;  Department of Chemistry
   Faculty of Science
   Prince of Songkla University
   Hat-Yai, Songkhla 90112
   Thailand
;
    'Hoong-Kun Fun'
;
      Additional correspondence author, e-mail: hkfun@usm.my.
      Thomson Reuters ResearcherID: A-3561-2009.
;
;     X-ray Crystallography Unit
      School of Physics
      Universiti Sains Malaysia
      11800 USM, Penang
      Malaysia
;
data_I
_audit_creation_method     SHELXL-97
_database_code_depnum_ccdc_archive     'CCDC 293059'
_chemical_name_systematic
;
2-[(<i>E</i>)-2-(4-Hydroxy-3-methoxyphenyl)ethenyl]-1-methylpyridinium
4-bromobenzenesulfonate monohydrate
;
_chemical_name_common
;
;
_chemical_formula_moiety     'C15 H16 N O2 +, C6 H4 Br O3 S -, H2 O'
_chemical_formula_sum     'C21 H22 Br N O6 S'
_chemical_formula_iupac     'C15 H16 N O2 +, C6 H4 Br O3 S -, H2 O'
_chemical_formula_weight     496.37
_chemical_melting_point     ?
_chemical_melting_point_gt     490
_chemical_melting_point_lt     491
_symmetry_cell_setting     triclinic
_symmetry_space_group_name_H-M     'P -1'
_symmetry_space_group_name_Hall     '-P 1'
loop_
    _symmetry_equiv_pos_as_xyz
    'x, y, z'
    '-x, -y, -z'
_cell_length_a     9.8201(13)
_cell_length_b     10.3315(14)
_cell_length_c     12.4914(17)
_cell_angle_alpha     99.898(2)
_cell_angle_beta     111.134(2)
_cell_angle_gamma     107.042(2)
_cell_volume     1074.1(3)
_cell_formula_units_Z     2
_cell_measurement_reflns_used     4186
_cell_measurement_theta_min     1.84
_cell_measurement_theta_max     26.00
_cell_measurement_temperature     100
_exptl_crystal_description     Block
_exptl_crystal_colour     Orange
_exptl_crystal_size_max     0.59
_exptl_crystal_size_mid     0.15
_exptl_crystal_size_min     0.14
_exptl_crystal_density_diffrn     1.535
_exptl_crystal_density_meas     ?
_exptl_crystal_density_method     'not measured'
_exptl_crystal_F_000     508
_exptl_absorpt_coefficient_mu     2.049
_exptl_absorpt_correction_type     multi-scan
_exptl_absorpt_process_details     '(SADABS; Bruker, 2005)'
_exptl_absorpt_correction_T_min     0.3783
_exptl_absorpt_correction_T_max     0.7680
_exptl_special_details
;
The crystal was placed in the cold stream of an Oxford Cryosystems Cobra
open-flow nitrogen cryostat (Cosier & Glazer, 1986) operating at 100.0(1) K.
;
_diffrn_ambient_temperature     100
_diffrn_radiation_type     'MoK\a'
_diffrn_radiation_wavelength     0.71073
_diffrn_radiation_source     'sealed tube'
_diffrn_radiation_monochromator     'graphite'
_diffrn_measurement_device_type     'Bruker APEXII CCD area-detector'
_diffrn_measurement_method     '\f and \w scans'
_diffrn_detector_area_resol_mean     ?
_diffrn_reflns_number     11172
_diffrn_reflns_av_R_equivalents     0.0209
_diffrn_reflns_av_sigmaI/netI     0.0251
_diffrn_reflns_theta_min     1.84
_diffrn_reflns_theta_max     26.00
_diffrn_reflns_theta_full     26.00
_diffrn_measured_fraction_theta_max     0.994
_diffrn_measured_fraction_theta_full     0.994
_diffrn_reflns_limit_h_min     -12
_diffrn_reflns_limit_h_max     12
_diffrn_reflns_limit_k_min     -12
_diffrn_reflns_limit_k_max     12
_diffrn_reflns_limit_l_min     -15
_diffrn_reflns_limit_l_max     15
_diffrn_standards_number     0
_diffrn_standards_interval_count     ?
_diffrn_standards_interval_time     ?
_diffrn_standards_decay_%     ?
_refine_special_details
;
Refinement of <i>F</i>^2^ against ALL reflections. The weighted <i>R</i>-factor
<i>wR</i> and goodness of fit <i>S</i> are based on <i>F</i>^2^, conventional
<i>R</i>-factors <i>R</i> are based on <i>F</i>, with <i>F</i> set to zero for
negative <i>F</i>^2^. The threshold expression of <i>F</i>^2^ >
\s(<i>F</i>^2^) is used only for calculating <i>R</i>-factors(gt) <i>etc</i>.
and is not relevant to the choice of reflections for refinement.
<i>R</i>-factors based on <i>F</i>^2^ are statistically about twice as large
as those based on <i>F</i>, and <i>R</i>- factors based on ALL data will be
even larger.
;
_reflns_number_total     4186
_reflns_number_gt     3356
_reflns_threshold_expression     I>2\s(I)
_refine_ls_structure_factor_coef     Fsqd
_refine_ls_matrix_type     full
_refine_ls_R_factor_all     0.0550
_refine_ls_R_factor_gt     0.0435
_refine_ls_wR_factor_gt     0.1050
_refine_ls_wR_factor_ref     0.1127
_refine_ls_goodness_of_fit_ref     1.050
_refine_ls_restrained_S_all     1.050
_refine_ls_number_reflns     4186
_refine_ls_number_parameters     281
_refine_ls_number_restraints     0
_refine_ls_hydrogen_treatment     mixed
_refine_ls_weighting_scheme     calc
_refine_ls_weighting_details
         'calc w=1/[\s^2^(Fo^2^)+(0.0432P)^2^+0.8763P] where P=(Fo^2^+2Fc^2^)/3'
_atom_sites_solution_hydrogens     geom
_atom_sites_solution_primary     direct
_atom_sites_solution_secondary     difmap
_refine_ls_shift/su_max     0.001
_refine_ls_shift/su_mean     0.001
_refine_diff_density_max     0.929
_refine_diff_density_min     -0.939
_refine_ls_extinction_method     none
_refine_ls_extinction_coef     ?
loop_
    _atom_type_symbol
    _atom_type_description
    _atom_type_scat_dispersion_real
    _atom_type_scat_dispersion_imag
    _atom_type_scat_source
    'C' 'C' 0.0033 0.0016
                         'International Tables Vol C Tables 4.2.6.8 and 6.1.1.4'
    'H' 'H' 0.0000 0.0000
                         'International Tables Vol C Tables 4.2.6.8 and 6.1.1.4'
    'N' 'N' 0.0061 0.0033
                         'International Tables Vol C Tables 4.2.6.8 and 6.1.1.4'
    'O' 'O' 0.0106 0.0060
                         'International Tables Vol C Tables 4.2.6.8 and 6.1.1.4'
    'S' 'S' 0.1246 0.1234
                         'International Tables Vol C Tables 4.2.6.8 and 6.1.1.4'
    'Br' 'Br' -0.2901 2.4595
                         'International Tables Vol C Tables 4.2.6.8 and 6.1.1.4'
_computing_data_collection     'APEX2 (Bruker, 2005)'
_computing_cell_refinement     'SAINT (Bruker, 2005)'
_computing_data_reduction     'SAINT (Bruker, 2005)'
_computing_structure_solution     'SHELXTL (Sheldrick, 2008)'
_computing_structure_refinement     'SHELXTL (Sheldrick, 2008)'
_computing_molecular_graphics     'SHELXTL (Sheldrick, 2008)'
_computing_publication_material
;
SHELXTL (Sheldrick, 2008),
PLATON (Spek, 2009),
Mercury (Macrae <i>et al.</i>, 2006) and
publCIF (Westrip, 2010)
;
loop_
    _atom_site_type_symbol
    _atom_site_label
    _atom_site_fract_x
    _atom_site_fract_y
    _atom_site_fract_z
    _atom_site_U_iso_or_equiv
    _atom_site_adp_type
    _atom_site_calc_flag
    _atom_site_refinement_flags
    _atom_site_occupancy
    _atom_site_symmetry_multiplicity
    _atom_site_disorder_assembly
    _atom_site_disorder_group
    Br Br1 0.41562(5) 0.27735(5) 0.15160(5) 0.0940(2) Uani d . 1 1 . .
    S S1 1.07185(8) 0.19371(9) 0.35750(8) 0.0644(2) Uani d . 1 1 . .
    O O1 -0.2430(2) 0.1320(2) -0.12616(19) 0.0664(6) Uani d . 1 1 . .
    O O2 -0.4997(2) 0.1780(2) -0.22714(18) 0.0617(5) Uani d . 1 1 . .
    H H1O2 -0.5807 0.1942 -0.2456 0.092 Uiso calc R 1 1 . .
    O O3 1.0331(3) 0.0475(3) 0.3536(3) 0.1036(10) Uani d . 1 1 . .
    O O4 1.1634(3) 0.2910(3) 0.4784(2) 0.1020(9) Uani d . 1 1 . .
    O O5 1.1441(3) 0.2289(3) 0.2791(3) 0.0922(8) Uani d . 1 1 . .
    N N1 0.3889(2) 0.6912(2) 0.43554(19) 0.0449(5) Uani d . 1 1 . .
    C C1 0.4991(3) 0.7901(3) 0.5431(2) 0.0542(7) Uani d . 1 1 . .
    H H1A 0.5957 0.7823 0.5812 0.065 Uiso calc R 1 1 . .
    C C2 0.4719(4) 0.8995(3) 0.5961(3) 0.0566(7) Uani d . 1 1 . .
    H H2A 0.5483 0.9660 0.6698 0.068 Uiso calc R 1 1 . .
    C C3 0.3287(4) 0.9101(3) 0.5387(3) 0.0586(7) Uani d . 1 1 . .
    H H3A 0.3080 0.9848 0.5732 0.070 Uiso calc R 1 1 . .
    C C4 0.2177(3) 0.8115(3) 0.4318(3) 0.0555(7) Uani d . 1 1 . .
    H H4A 0.1215 0.8199 0.3936 0.067 Uiso calc R 1 1 . .
    C C5 0.2451(3) 0.6974(3) 0.3778(2) 0.0455(6) Uani d . 1 1 . .
    C C6 0.1282(3) 0.5869(3) 0.2659(2) 0.0478(6) Uani d . 1 1 . .
    H H6A 0.1532 0.5114 0.2388 0.057 Uiso calc R 1 1 . .
    C C7 -0.0113(3) 0.5867(3) 0.2003(2) 0.0492(6) Uani d . 1 1 . .
    H H7A -0.0320 0.6648 0.2281 0.059 Uiso calc R 1 1 . .
    C C8 -0.1367(3) 0.4785(3) 0.0895(2) 0.0435(6) Uani d . 1 1 . .
    C C9 -0.1236(3) 0.3541(3) 0.0378(2) 0.0443(6) Uani d . 1 1 . .
    H H9A -0.0318 0.3384 0.0750 0.053 Uiso calc R 1 1 . .
    C C10 -0.2452(3) 0.2549(3) -0.0674(2) 0.0446(6) Uani d . 1 1 . .
    C C11 -0.3846(3) 0.2778(3) -0.1224(2) 0.0446(6) Uani d . 1 1 . .
    C C12 -0.3978(3) 0.3996(3) -0.0715(2) 0.0484(6) Uani d . 1 1 . .
    H H12A -0.4902 0.4148 -0.1079 0.058 Uiso calc R 1 1 . .
    C C13 -0.2746(3) 0.4999(3) 0.0333(2) 0.0513(6) Uani d . 1 1 . .
    H H13A -0.2843 0.5825 0.0665 0.062 Uiso calc R 1 1 . .
    C C14 0.4288(3) 0.5777(3) 0.3817(3) 0.0575(7) Uani d . 1 1 . .
    H H14A 0.5370 0.5939 0.4304 0.086 Uiso calc R 1 1 . .
    H H14B 0.4148 0.5782 0.3017 0.086 Uiso calc R 1 1 . .
    H H14C 0.3607 0.4871 0.3780 0.086 Uiso calc R 1 1 . .
    C C15 -0.1033(4) 0.1044(4) -0.0758(3) 0.0733(10) Uani d . 1 1 . .
    H H15A -0.1162 0.0160 -0.1260 0.110 Uiso calc R 1 1 . .
    H H15B -0.0847 0.0984 0.0038 0.110 Uiso calc R 1 1 . .
    H H15C -0.0147 0.1802 -0.0712 0.110 Uiso calc R 1 1 . .
    C C16 0.8901(3) 0.2169(3) 0.3001(2) 0.0474(6) Uani d . 1 1 . .
    C C17 0.8818(4) 0.3438(3) 0.3475(3) 0.0577(7) Uani d . 1 1 . .
    H H17A 0.9713 0.4164 0.4103 0.069 Uiso calc R 1 1 . .
    C C18 0.7421(4) 0.3636(3) 0.3025(3) 0.0649(8) Uani d . 1 1 . .
    H H18A 0.7365 0.4492 0.3339 0.078 Uiso calc R 1 1 . .
    C C19 0.6110(3) 0.2548(3) 0.2102(3) 0.0568(7) Uani d . 1 1 . .
    C C20 0.6163(3) 0.1274(3) 0.1621(3) 0.0547(7) Uani d . 1 1 . .
    H H20A 0.5259 0.0546 0.1002 0.066 Uiso calc R 1 1 . .
    C C21 0.7575(3) 0.1089(3) 0.2070(2) 0.0519(6) Uani d . 1 1 . .
    H H21A 0.7633 0.0238 0.1744 0.062 Uiso calc R 1 1 . .
    O O1W 0.2172(3) 0.1988(3) 0.6854(3) 0.0753(7) Uani d . 1 1 . .
    H H2W1 0.196(5) 0.217(5) 0.622(4) 0.093(16) Uiso d . 1 1 . .
    H H1W1 0.148(5) 0.124(4) 0.671(3) 0.079(13) Uiso d . 1 1 . .
loop_
    _atom_site_aniso_label
    _atom_site_aniso_U_11
    _atom_site_aniso_U_22
    _atom_site_aniso_U_33
    _atom_site_aniso_U_12
    _atom_site_aniso_U_13
    _atom_site_aniso_U_23
    Br1 0.0699(3) 0.1027(3) 0.1419(4) 0.0567(2) 0.0504(3) 0.0641(3)
    S1 0.0390(4) 0.0670(5) 0.0786(6) 0.0186(3) 0.0175(4) 0.0237(4)
    O1 0.0524(11) 0.0487(11) 0.0694(13) 0.0257(9) 0.0008(10) -0.0031(10)
    O2 0.0436(10) 0.0497(11) 0.0594(12) 0.0154(9) -0.0018(9) -0.0002(9)
    O3 0.0558(14) 0.0819(17) 0.171(3) 0.0330(13) 0.0319(16) 0.0612(19)
    O4 0.0677(16) 0.118(2) 0.0798(18) 0.0354(16) -0.0017(14) 0.0105(16)
    O5 0.0644(15) 0.112(2) 0.122(2) 0.0398(15) 0.0553(16) 0.0469(18)
    N1 0.0371(11) 0.0485(12) 0.0416(12) 0.0127(9) 0.0123(9) 0.0139(10)
    C1 0.0380(14) 0.0643(18) 0.0439(15) 0.0100(13) 0.0079(12) 0.0178(13)
    C2 0.0526(16) 0.0527(16) 0.0403(15) 0.0047(13) 0.0113(13) 0.0048(12)
    C3 0.0587(18) 0.0557(17) 0.0496(16) 0.0162(14) 0.0207(14) 0.0056(13)
    C4 0.0462(15) 0.0586(17) 0.0508(16) 0.0210(13) 0.0139(13) 0.0065(13)
    C5 0.0386(13) 0.0493(15) 0.0412(14) 0.0135(11) 0.0133(11) 0.0125(11)
    C6 0.0393(13) 0.0471(14) 0.0441(14) 0.0154(11) 0.0103(11) 0.0042(11)
    C7 0.0467(14) 0.0477(15) 0.0440(14) 0.0187(12) 0.0133(12) 0.0062(12)
    C8 0.0391(13) 0.0471(14) 0.0377(13) 0.0163(11) 0.0118(11) 0.0092(11)
    C9 0.0344(12) 0.0466(14) 0.0454(14) 0.0168(11) 0.0097(11) 0.0137(11)
    C10 0.0416(13) 0.0389(13) 0.0461(14) 0.0150(11) 0.0130(11) 0.0107(11)
    C11 0.0362(12) 0.0407(13) 0.0424(14) 0.0091(10) 0.0075(11) 0.0104(11)
    C12 0.0361(13) 0.0537(15) 0.0470(15) 0.0202(12) 0.0092(11) 0.0110(12)
    C13 0.0462(15) 0.0524(15) 0.0478(15) 0.0246(12) 0.0124(12) 0.0063(12)
    C14 0.0448(15) 0.0613(17) 0.0609(18) 0.0240(13) 0.0149(13) 0.0182(14)
    C15 0.0608(19) 0.0602(19) 0.084(2) 0.0365(16) 0.0133(17) 0.0043(17)
    C16 0.0414(13) 0.0529(15) 0.0481(15) 0.0163(12) 0.0204(12) 0.0178(12)
    C17 0.0547(17) 0.0511(16) 0.0597(18) 0.0130(13) 0.0259(15) 0.0107(14)
    C18 0.070(2) 0.0483(16) 0.089(2) 0.0268(15) 0.0453(19) 0.0212(16)
    C19 0.0525(16) 0.0658(19) 0.0734(19) 0.0317(15) 0.0359(15) 0.0370(16)
    C20 0.0464(15) 0.0619(17) 0.0501(16) 0.0190(13) 0.0174(13) 0.0159(13)
    C21 0.0498(15) 0.0536(16) 0.0513(16) 0.0227(13) 0.0217(13) 0.0098(13)
    O1W 0.0510(14) 0.0705(17) 0.0782(19) 0.0190(13) 0.0064(12) 0.0174(14)
_geom_special_details
;
All e.s.d.'s (except the e.s.d. in the dihedral angle between two l.s. planes)
are estimated using the full covariance matrix. The cell e.s.d.'s are taken
into account individually in the estimation of e.s.d.'s in distances, angles
and torsion angles; correlations between e.s.d.'s in cell parameters are only
used when they are defined by crystal symmetry. An approximate (isotropic)
treatment of cell e.s.d.'s is used for estimating e.s.d.'s involving l.s.
planes.
;
loop_
    _geom_bond_atom_site_label_1
    _geom_bond_atom_site_label_2
    _geom_bond_site_symmetry_2
    _geom_bond_distance
    _geom_bond_publ_flag
    Br1 C19 . 1.892(3) ?
    S1 O3 . 1.433(3) ?
    S1 O5 . 1.438(3) ?
    S1 O4 . 1.438(3) ?
    S1 C16 . 1.773(3) ?
    O1 C10 . 1.363(3) ?
    O1 C15 . 1.425(3) ?
    O2 C11 . 1.356(3) ?
    O2 H1O2 . 0.8200 ?
    N1 C1 . 1.360(3) ?
    N1 C5 . 1.361(3) ?
    N1 C14 . 1.473(4) ?
    C1 C2 . 1.355(4) ?
    C1 H1A . 0.9300 ?
    C2 C3 . 1.376(4) ?
    C2 H2A . 0.9300 ?
    C3 C4 . 1.357(4) ?
    C3 H3A . 0.9300 ?
    C4 C5 . 1.400(4) ?
    C4 H4A . 0.9300 ?
    C5 C6 . 1.449(4) ?
    C6 C7 . 1.318(4) ?
    C6 H6A . 0.9300 ?
    C7 C8 . 1.454(4) ?
    C7 H7A . 0.9300 ?
    C8 C13 . 1.385(4) ?
    C8 C9 . 1.398(4) ?
    C9 C10 . 1.375(4) ?
    C9 H9A . 0.9300 ?
    C10 C11 . 1.404(4) ?
    C11 C12 . 1.373(4) ?
    C12 C13 . 1.382(4) ?
    C12 H12A . 0.9300 ?
    C13 H13A . 0.9300 ?
    C14 H14A . 0.9600 ?
    C14 H14B . 0.9600 ?
    C14 H14C . 0.9600 ?
    C15 H15A . 0.9600 ?
    C15 H15B . 0.9600 ?
    C15 H15C . 0.9600 ?
    C16 C21 . 1.380(4) ?
    C16 C17 . 1.381(4) ?
    C17 C18 . 1.373(4) ?
    C17 H17A . 0.9300 ?
    C18 C19 . 1.374(5) ?
    C18 H18A . 0.9300 ?
    C19 C20 . 1.374(4) ?
    C20 C21 . 1.380(4) ?
    C20 H20A . 0.9300 ?
    C21 H21A . 0.9300 ?
    O1W H2W1 . 0.81(4) ?
    O1W H1W1 . 0.80(4) ?
loop_
    _geom_angle_atom_site_label_1
    _geom_angle_atom_site_label_2
    _geom_angle_atom_site_label_3
    _geom_angle_site_symmetry_1
    _geom_angle_site_symmetry_3
    _geom_angle
    _geom_angle_publ_flag
    O3 S1 O5 . . 112.54(19) ?
    O3 S1 O4 . . 112.9(2) ?
    O5 S1 O4 . . 112.02(19) ?
    O3 S1 C16 . . 106.57(14) ?
    O5 S1 C16 . . 105.90(14) ?
    O4 S1 C16 . . 106.35(15) ?
    C10 O1 C15 . . 117.7(2) ?
    C11 O2 H1O2 . . 109.5 ?
    C1 N1 C5 . . 121.0(2) ?
    C1 N1 C14 . . 118.6(2) ?
    C5 N1 C14 . . 120.4(2) ?
    C2 C1 N1 . . 121.7(3) ?
    C2 C1 H1A . . 119.1 ?
    N1 C1 H1A . . 119.1 ?
    C1 C2 C3 . . 118.6(3) ?
    C1 C2 H2A . . 120.7 ?
    C3 C2 H2A . . 120.7 ?
    C4 C3 C2 . . 120.1(3) ?
    C4 C3 H3A . . 120.0 ?
    C2 C3 H3A . . 120.0 ?
    C3 C4 C5 . . 121.3(3) ?
    C3 C4 H4A . . 119.4 ?
    C5 C4 H4A . . 119.4 ?
    N1 C5 C4 . . 117.3(2) ?
    N1 C5 C6 . . 119.4(2) ?
    C4 C5 C6 . . 123.3(2) ?
    C7 C6 C5 . . 124.1(3) ?
    C7 C6 H6A . . 118.0 ?
    C5 C6 H6A . . 118.0 ?
    C6 C7 C8 . . 127.6(3) ?
    C6 C7 H7A . . 116.2 ?
    C8 C7 H7A . . 116.2 ?
    C13 C8 C9 . . 118.9(2) ?
    C13 C8 C7 . . 118.4(2) ?
    C9 C8 C7 . . 122.7(2) ?
    C10 C9 C8 . . 120.7(2) ?
    C10 C9 H9A . . 119.7 ?
    C8 C9 H9A . . 119.7 ?
    O1 C10 C9 . . 125.3(2) ?
    O1 C10 C11 . . 115.1(2) ?
    C9 C10 C11 . . 119.6(2) ?
    O2 C11 C12 . . 122.9(2) ?
    O2 C11 C10 . . 117.3(2) ?
    C12 C11 C10 . . 119.8(2) ?
    C11 C12 C13 . . 120.4(2) ?
    C11 C12 H12A . . 119.8 ?
    C13 C12 H12A . . 119.8 ?
    C12 C13 C8 . . 120.6(2) ?
    C12 C13 H13A . . 119.7 ?
    C8 C13 H13A . . 119.7 ?
    N1 C14 H14A . . 109.5 ?
    N1 C14 H14B . . 109.5 ?
    H14A C14 H14B . . 109.5 ?
    N1 C14 H14C . . 109.5 ?
    H14A C14 H14C . . 109.5 ?
    H14B C14 H14C . . 109.5 ?
    O1 C15 H15A . . 109.5 ?
    O1 C15 H15B . . 109.5 ?
    H15A C15 H15B . . 109.5 ?
    O1 C15 H15C . . 109.5 ?
    H15A C15 H15C . . 109.5 ?
    H15B C15 H15C . . 109.5 ?
    C21 C16 C17 . . 120.0(3) ?
    C21 C16 S1 . . 120.0(2) ?
    C17 C16 S1 . . 120.0(2) ?
    C18 C17 C16 . . 120.4(3) ?
    C18 C17 H17A . . 119.8 ?
    C16 C17 H17A . . 119.8 ?
    C17 C18 C19 . . 118.9(3) ?
    C17 C18 H18A . . 120.6 ?
    C19 C18 H18A . . 120.6 ?
    C18 C19 C20 . . 121.7(3) ?
    C18 C19 Br1 . . 119.4(2) ?
    C20 C19 Br1 . . 118.8(2) ?
    C19 C20 C21 . . 119.1(3) ?
    C19 C20 H20A . . 120.5 ?
    C21 C20 H20A . . 120.5 ?
    C16 C21 C20 . . 119.9(3) ?
    C16 C21 H21A . . 120.0 ?
    C20 C21 H21A . . 120.0 ?
    H2W1 O1W H1W1 . . 105(4) ?
loop_
    _geom_torsion_atom_site_label_1
    _geom_torsion_atom_site_label_2
    _geom_torsion_atom_site_label_3
    _geom_torsion_atom_site_label_4
    _geom_torsion_site_symmetry_1
    _geom_torsion_site_symmetry_2
    _geom_torsion_site_symmetry_3
    _geom_torsion_site_symmetry_4
    _geom_torsion
    _geom_torsion_publ_flag
    C5 N1 C1 C2 . . . . -1.1(4) ?
    C14 N1 C1 C2 . . . . 178.2(3) ?
    N1 C1 C2 C3 . . . . -0.2(4) ?
    C1 C2 C3 C4 . . . . 0.6(5) ?
    C2 C3 C4 C5 . . . . 0.2(5) ?
    C1 N1 C5 C4 . . . . 1.9(4) ?
    C14 N1 C5 C4 . . . . -177.4(3) ?
    C1 N1 C5 C6 . . . . -177.4(2) ?
    C14 N1 C5 C6 . . . . 3.3(4) ?
    C3 C4 C5 N1 . . . . -1.5(4) ?
    C3 C4 C5 C6 . . . . 177.8(3) ?
    N1 C5 C6 C7 . . . . -176.7(3) ?
    C4 C5 C6 C7 . . . . 4.1(4) ?
    C5 C6 C7 C8 . . . . -178.0(3) ?
    C6 C7 C8 C13 . . . . -179.1(3) ?
    C6 C7 C8 C9 . . . . 1.0(5) ?
    C13 C8 C9 C10 . . . . 0.4(4) ?
    C7 C8 C9 C10 . . . . -179.8(2) ?
    C15 O1 C10 C9 . . . . -0.8(4) ?
    C15 O1 C10 C11 . . . . 178.8(3) ?
    C8 C9 C10 O1 . . . . 178.6(3) ?
    C8 C9 C10 C11 . . . . -1.0(4) ?
    O1 C10 C11 O2 . . . . -0.8(4) ?
    C9 C10 C11 O2 . . . . 178.8(2) ?
    O1 C10 C11 C12 . . . . -178.8(2) ?
    C9 C10 C11 C12 . . . . 0.8(4) ?
    O2 C11 C12 C13 . . . . -177.9(3) ?
    C10 C11 C12 C13 . . . . 0.1(4) ?
    C11 C12 C13 C8 . . . . -0.7(4) ?
    C9 C8 C13 C12 . . . . 0.5(4) ?
    C7 C8 C13 C12 . . . . -179.4(3) ?
    O3 S1 C16 C21 . . . . -36.2(3) ?
    O5 S1 C16 C21 . . . . 83.9(3) ?
    O4 S1 C16 C21 . . . . -156.8(2) ?
    O3 S1 C16 C17 . . . . 144.8(3) ?
    O5 S1 C16 C17 . . . . -95.2(3) ?
    O4 S1 C16 C17 . . . . 24.2(3) ?
    C21 C16 C17 C18 . . . . 0.0(4) ?
    S1 C16 C17 C18 . . . . 179.0(2) ?
    C16 C17 C18 C19 . . . . 0.4(5) ?
    C17 C18 C19 C20 . . . . -0.1(5) ?
    C17 C18 C19 Br1 . . . . 177.5(2) ?
    C18 C19 C20 C21 . . . . -0.6(5) ?
    Br1 C19 C20 C21 . . . . -178.2(2) ?
    C17 C16 C21 C20 . . . . -0.7(4) ?
    S1 C16 C21 C20 . . . . -179.7(2) ?
    C19 C20 C21 C16 . . . . 1.0(4) ?
loop_
    _geom_hbond_atom_site_label_D
    _geom_hbond_atom_site_label_H
    _geom_hbond_atom_site_label_A
    _geom_hbond_site_symmetry_A
    _geom_hbond_distance_DH
    _geom_hbond_distance_HA
    _geom_hbond_distance_DA
    _geom_hbond_angle_DHA
    _geom_hbond_publ_flag
    O2 H1O2 O1W 1_454 0.82 1.88 2.685(4) 169 y
    O1W H2W1 O4 1_455 0.81(5) 2.03(5) 2.834(4) 172(5) y
    O1W H1W1 O3 2_656 0.81(4) 1.99(5) 2.793(5) 173(5) y
    C1 H1A O5 2_766 0.93 2.57 3.491(4) 170 y
    C2 H2A O1 1_666 0.93 2.51 3.440(4) 176 y
    C2 H2A O2 1_666 0.93 2.60 3.183(4) 121 y
    C3 H3A O2 1_666 0.93 2.54 3.160(4) 124 y
    C14 H14A O4 2_766 0.96 2.54 3.448(5) 158 y
_iucr_refine_instructions_details
;
TITL bjk63m in P-1 ORANGE BLOCK
CELL 0.71073   9.8201  10.3315  12.4914  99.898 111.134 107.042
ZERR    2.00   0.0013   0.0014   0.0017   0.002   0.002   0.002
LATT  1
SFAC C H N O S BR
UNIT 42 44 2 12 2 2
L.S. 10
ACTA
BOND $H
CONF
SIZE 0.589 0.154 0.136
OMIT -4 52
FMAP 2 1 56
PLAN 20
WGHT    0.043200    0.876300
FVAR       0.44096
BR1   6    0.415615    0.277348    0.151597    11.00000    0.06994    0.10274 =
         0.14190    0.06408    0.05038    0.05666
S1    5    1.071851    0.193708    0.357505    11.00000    0.03896    0.06704 =
         0.07858    0.02372    0.01748    0.01863
O1    4   -0.243039    0.132029   -0.126160    11.00000    0.05241    0.04866 =
         0.06938   -0.00310    0.00084    0.02570
O2    4   -0.499745    0.177980   -0.227143    11.00000    0.04364    0.04971 =
         0.05940   -0.00020   -0.00175    0.01543
AFIX  83
H1O2  2   -0.580720    0.194162   -0.245591    11.00000   -1.50000
AFIX   0
O3    4    1.033087    0.047473    0.353588    11.00000    0.05579    0.08192 =
         0.17063    0.06118    0.03188    0.03303
O4    4    1.163385    0.290959    0.478380    11.00000    0.06768    0.11757 =
         0.07977    0.01053   -0.00167    0.03543
O5    4    1.144054    0.228879    0.279074    11.00000    0.06442    0.11240 =
         0.12215    0.04689    0.05535    0.03975
N1    3    0.388912    0.691247    0.435537    11.00000    0.03713    0.04846 =
         0.04163    0.01389    0.01228    0.01268
C1    1    0.499123    0.790061    0.543065    11.00000    0.03799    0.06432 =
         0.04391    0.01776    0.00790    0.01004
AFIX  43
H1A   2    0.595734    0.782328    0.581174    11.00000   -1.20000
AFIX   0
C2    1    0.471867    0.899467    0.596122    11.00000    0.05256    0.05273 =
         0.04031    0.00477    0.01128    0.00473
AFIX  43
H2A   2    0.548308    0.965989    0.669806    11.00000   -1.20000
AFIX   0
C3    1    0.328710    0.910051    0.538672    11.00000    0.05873    0.05571 =
         0.04959    0.00556    0.02065    0.01618
AFIX  43
H3A   2    0.308013    0.984846    0.573172    11.00000   -1.20000
AFIX   0
C4    1    0.217691    0.811512    0.431754    11.00000    0.04622    0.05859 =
         0.05083    0.00646    0.01390    0.02101
AFIX  43
H4A   2    0.121490    0.819915    0.393566    11.00000   -1.20000
AFIX   0
C5    1    0.245116    0.697443    0.377795    11.00000    0.03864    0.04930 =
         0.04125    0.01245    0.01329    0.01353
C6    1    0.128206    0.586908    0.265950    11.00000    0.03933    0.04715 =
         0.04410    0.00417    0.01027    0.01538
AFIX  43
H6A   2    0.153211    0.511426    0.238793    11.00000   -1.20000
AFIX   0
C7    1   -0.011346    0.586672    0.200313    11.00000    0.04666    0.04771 =
         0.04398    0.00620    0.01334    0.01872
AFIX  43
H7A   2   -0.032045    0.664832    0.228144    11.00000   -1.20000
AFIX   0
C8    1   -0.136726    0.478456    0.089453    11.00000    0.03914    0.04707 =
         0.03766    0.00919    0.01175    0.01632
C9    1   -0.123645    0.354138    0.037839    11.00000    0.03437    0.04659 =
         0.04543    0.01369    0.00975    0.01683
AFIX  43
H9A   2   -0.031844    0.338386    0.075009    11.00000   -1.20000
AFIX   0
C10   1   -0.245182    0.254875   -0.067368    11.00000    0.04157    0.03888 =
         0.04614    0.01066    0.01296    0.01502
C11   1   -0.384645    0.277774   -0.122370    11.00000    0.03622    0.04073 =
         0.04241    0.01038    0.00749    0.00911
C12   1   -0.397795    0.399633   -0.071537    11.00000    0.03609    0.05365 =
         0.04700    0.01099    0.00916    0.02016
AFIX  43
H12A  2   -0.490202    0.414794   -0.107907    11.00000   -1.20000
AFIX   0
C13   1   -0.274573    0.499890    0.033330    11.00000    0.04624    0.05238 =
         0.04782    0.00629    0.01236    0.02455
AFIX  43
H13A  2   -0.284295    0.582540    0.066537    11.00000   -1.20000
AFIX   0
C14   1    0.428839    0.577746    0.381728    11.00000    0.04479    0.06134 =
         0.06090    0.01818    0.01487    0.02402
AFIX 137
H14A  2    0.537020    0.593901    0.430416    11.00000   -1.50000
H14B  2    0.414794    0.578219    0.301675    11.00000   -1.50000
H14C  2    0.360727    0.487135    0.378018    11.00000   -1.50000
AFIX   0
C15   1   -0.103270    0.104395   -0.075778    11.00000    0.06078    0.06024 =
         0.08383    0.00433    0.01332    0.03651
AFIX 137
H15A  2   -0.116196    0.015976   -0.125986    11.00000   -1.50000
H15B  2   -0.084693    0.098404    0.003773    11.00000   -1.50000
H15C  2   -0.014749    0.180186   -0.071174    11.00000   -1.50000
AFIX   0
C16   1    0.890092    0.216877    0.300135    11.00000    0.04142    0.05295 =
         0.04814    0.01779    0.02037    0.01632
C17   1    0.881778    0.343824    0.347506    11.00000    0.05471    0.05110 =
         0.05974    0.01072    0.02595    0.01298
AFIX  43
H17A  2    0.971348    0.416395    0.410309    11.00000   -1.20000
AFIX   0
C18   1    0.742146    0.363606    0.302495    11.00000    0.07021    0.04829 =
         0.08890    0.02116    0.04525    0.02676
AFIX  43
H18A  2    0.736491    0.449225    0.333936    11.00000   -1.20000
AFIX   0
C19   1    0.610981    0.254765    0.210240    11.00000    0.05245    0.06580 =
         0.07343    0.03695    0.03589    0.03173
C20   1    0.616260    0.127363    0.162126    11.00000    0.04644    0.06195 =
         0.05008    0.01588    0.01740    0.01898
AFIX  43
H20A  2    0.525946    0.054564    0.100203    11.00000   -1.20000
AFIX   0
C21   1    0.757485    0.108919    0.206979    11.00000    0.04978    0.05356 =
         0.05126    0.00981    0.02166    0.02267
AFIX  43
H21A  2    0.763259    0.023792    0.174436    11.00000   -1.20000
AFIX   0
O1W   4    0.217236    0.198798    0.685436    11.00000    0.05099    0.07047 =
         0.07816    0.01735    0.00643    0.01899
H2W1  2    0.195541    0.216600    0.621753    11.00000    0.09332
H1W1  2    0.147577    0.124485    0.671087    11.00000    0.07855
HKLF 4
REM  bjk63m in P-1 ORANGE BLOCK
REM R1 =  0.0435 for   3356 Fo > 4sig(Fo)  and  0.0550 for all   4186 data
REM    281 parameters refined using      0 restraints
END
WGHT      0.0432      0.8763
REM Highest difference peak  0.929,  deepest hole -0.939,  1-sigma level  0.079
Q1    1   0.4060  0.2117  0.0808  11.00000  0.05    0.93
Q2    1   1.0122  0.1089  0.4229  11.00000  0.05    0.34
Q3    1   0.4956  0.3480  0.1803  11.00000  0.05    0.33
Q4    1   1.0950  0.2831  0.5184  11.00000  0.05    0.27
Q5    1   0.9704 -0.0155  0.2807  11.00000  0.05    0.26
Q6    1   1.1450  0.2482  0.2390  11.00000  0.05    0.23
Q7    1   0.9246  0.0033  0.3054  11.00000  0.05    0.20
Q8    1  -0.3263  0.0487 -0.0843  11.00000  0.05    0.19
Q9    1   0.0160  0.7219  0.1948  11.00000  0.05    0.18
Q10   1  -0.1605 -0.0174 -0.1068  11.00000  0.05    0.17
Q11   1   1.1777  0.3060  0.3585  11.00000  0.05    0.17
Q12   1   0.7050 -0.0386  0.1944  11.00000  0.05    0.17
Q13   1   0.6367  1.0605  0.6032  11.00000  0.05    0.17
Q14   1  -0.0867 -0.0805 -0.0748  11.00000  0.05    0.16
Q15   1  -0.1977  0.6414  0.0594  11.00000  0.05    0.16
Q16   1  -0.2758  0.1563  0.0376  11.00000  0.05    0.16
Q17   1   1.1598  0.3572  0.2962  11.00000  0.05    0.16
Q18   1   0.0998  0.6229  0.4409  11.00000  0.05    0.16
Q19   1  -0.4339  0.1997 -0.3422  11.00000  0.05    0.16
Q20   1  -0.3074 -0.0872 -0.1708  11.00000  0.05    0.16
;
