# Supplementary material for: 2-[(E)-2-(4-Hy­droxy-3-meth­oxy­phen­yl)ethen­yl]-1-methylpyridinium 4-bromo­benzene­sulfonate monohydrate
Source: Acta Crystallogr Sect E Struct Rep Online. 2013 Nov 30;69(Pt 12):o1851–2. doi: 10.1107/S1600536813031917 (PMC3885091; doi:10.1107/S1600536813031917)
Supplement: Supplementary file 2 [file e-69-o1851-Isup2.hkl]

# 
# h,k,l, Fc-squared, Fo-squared, sigma(Fo-squared) and status flag 
# 
data_I
_shelx_title ' bjk63m in P-1 ORANGE BLOCK' 
_shelx_refln_list_code          4 
_shelx_F_calc_maximum      262.44 
_exptl_crystal_F_000       508.00 
_reflns_d_resolution_high  0.8107 
 
loop_ 
 _symmetry_equiv_pos_as_xyz 
 'x, y, z' 
 '-x, -y, -z' 
 
_cell_length_a     9.8201 
_cell_length_b    10.3315 
_cell_length_c    12.4914 
_cell_angle_alpha  99.898 
_cell_angle_beta  111.134 
_cell_angle_gamma 107.042 
 
_shelx_F_squared_multiplier     1.000 
 
loop_ 
 _refln_index_h 
 _refln_index_k 
 _refln_index_l 
 _refln_F_squared_calc 
 _refln_F_squared_meas 
 _refln_F_squared_sigma 
 _refln_observed_status 
   1   0   0      896.89      864.11     10.97 o 
   2   0   0      766.80      787.81      8.72 o 
   3   0   0     1290.28     1331.88     14.68 o 
   4   0   0      534.86      536.23      6.27 o 
   5   0   0      500.02      521.70      6.24 o 
   6   0   0     1750.44     1766.21     19.69 o 
   7   0   0       30.67       32.19      1.63 o 
   8   0   0      208.45      212.29      5.09 o 
   9   0   0       22.75       28.48      2.38 o 
  10   0   0       17.23       23.25      6.20 o 
 -10   1   0        2.51        2.94      1.87 o 
  -9   1   0      353.02      353.89      7.54 o 
  -8   1   0       61.18       66.44      4.60 o 
  -7   1   0       48.31       44.13      1.42 o 
  -6   1   0       84.25       86.09      1.73 o 
  -5   1   0        3.21        3.86      0.55 o 
  -4   1   0       42.71       60.64      1.19 o 
  -3   1   0     2843.74     3026.22     32.80 o 
  -2   1   0      154.39      181.09      2.57 o 
  -1   1   0     1017.09      990.54     10.84 o 
   0   1   0       31.93        7.86      0.64 o 
   1   1   0     1862.34     1905.86     20.71 o 
   2   1   0       10.03       11.03      0.44 o 
   3   1   0     1720.65     1693.41     18.61 o 
   4   1   0     1496.59     1584.13     17.55 o 
   5   1   0      418.45      404.91      6.29 o 
   6   1   0        0.72        2.04      0.79 o 
   7   1   0     1232.76     1241.88     14.33 o 
   8   1   0      127.66      140.15      4.19 o 
   9   1   0      172.00      185.64      5.48 o 
  10   1   0        0.90        1.85      2.88 o 
 -10   2   0       82.54       85.69      6.69 o 
  -9   2   0       54.99       52.12      2.76 o 
  -8   2   0       12.94       15.23      1.76 o 
  -7   2   0        2.45        2.13      0.76 o 
  -6   2   0     1540.11     1623.88     18.08 o 
  -5   2   0     1476.90     1580.01     17.51 o 
  -4   2   0     2520.32     2535.49     27.62 o 
  -3   2   0     3456.96     3693.07     45.35 o 
  -2   2   0      414.84      383.21      4.47 o 
  -1   2   0     2734.17     2912.26     31.50 o 
   0   2   0    16528.22    15313.15    474.15 o 
   1   2   0     1390.99     1495.12     18.93 o 
   2   2   0     1440.07     1405.67     15.47 o 
   3   2   0       29.13       20.20      0.73 o 
   4   2   0       79.78       91.63      1.89 o 
   5   2   0      202.85      235.55      3.38 o 
   6   2   0      446.07      474.45      6.08 o 
   7   2   0      158.22      162.00      2.93 o 
   8   2   0       13.54       13.10      1.89 o 
 -11   3   0       21.43       25.67      2.63 o 
 -10   3   0       29.11       26.85      2.37 o 
  -9   3   0      251.42      263.70     13.58 o 
  -8   3   0      114.14      119.00      3.52 o 
  -7   3   0     1716.46     1672.90     43.28 o 
  -6   3   0       48.23       56.40      1.40 o 
  -5   3   0      637.85      646.40      7.53 o 
  -4   3   0      134.79      120.62      1.85 o 
  -3   3   0     1080.56     1153.53     12.79 o 
  -2   3   0      561.88      566.76      6.47 o 
  -1   3   0     8529.13     8286.17     89.74 o 
   0   3   0      346.93      364.35      4.26 o 
   1   3   0     1565.33     1682.61     20.67 o 
   2   3   0        3.16        3.33      0.81 o 
   3   3   0     2369.01     2450.33     26.89 o 
   4   3   0     1389.29     1449.55     16.32 o 
   5   3   0      503.75      463.27      5.91 o 
   6   3   0       97.24       83.67      2.07 o 
   7   3   0      119.97      108.35      2.87 o 
 -11   4   0       12.82       18.45      2.45 o 
 -10   4   0      259.78      250.86      6.63 o 
  -9   4   0      210.35      174.02      4.71 o 
  -8   4   0       84.50       77.71      4.89 o 
  -7   4   0      292.71      297.59      6.20 o 
  -6   4   0      561.64      601.40      7.21 o 
  -5   4   0      844.95      846.87      9.74 o 
  -4   4   0     4173.29     4261.69     46.21 o 
  -3   4   0      361.68      351.65      4.29 o 
  -2   4   0      138.31      108.19      1.64 o 
  -1   4   0      993.69     1006.24     11.22 o 
   0   4   0      434.49      434.56      5.89 o 
   1   4   0       51.06       43.78      1.02 o 
   2   4   0      351.34      303.35      3.90 o 
   3   4   0       62.73       50.46      1.86 o 
   4   4   0       78.27       67.27      1.99 o 
   5   4   0      141.89      163.37      3.27 o 
   6   4   0        1.08        1.31      3.39 o 
   7   4   0        0.37       -2.32      1.93 o 
 -11   5   0        4.97        4.35      2.18 o 
 -10   5   0       93.71       88.32      7.74 o 
  -9   5   0        5.53       10.38      1.76 o 
  -8   5   0      142.53      159.59      4.35 o 
  -7   5   0     1133.97     1077.34     18.35 o 
  -6   5   0      499.15      489.31      6.08 o 
  -5   5   0      220.57      184.94      2.74 o 
  -4   5   0       20.81       19.00      1.17 o 
  -3   5   0       17.58       13.63      0.67 o 
  -2   5   0      218.86      255.22      8.46 o 
  -1   5   0     3434.13     3384.07     36.77 o 
   0   5   0      109.17      104.50      1.73 o 
   1   5   0      191.61      164.23      2.43 o 
   2   5   0      251.50      286.60      3.84 o 
   3   5   0      157.11      169.27      2.68 o 
   4   5   0      140.89      154.12      3.20 o 
   5   5   0      128.83      126.34      3.65 o 
   6   5   0        8.29        4.87      2.03 o 
   7   5   0       25.09       25.59      2.35 o 
 -11   6   0       16.48       30.90      3.52 o 
 -10   6   0      244.58      239.48      6.07 o 
  -9   6   0      130.84      101.22      3.70 o 
  -8   6   0      186.38      169.36      4.60 o 
  -7   6   0      194.32      213.67      5.04 o 
  -6   6   0      648.08      668.33      8.07 o 
  -5   6   0      340.98      326.49      4.34 o 
  -4   6   0     1901.83     1849.93     20.55 o 
  -3   6   0      613.77      658.91      7.76 o 
  -2   6   0       25.38        9.08      0.92 o 
  -1   6   0      808.05      882.03     10.10 o 
   0   6   0      141.86      140.40      2.23 o 
   1   6   0       18.04       17.95      0.83 o 
   2   6   0      178.54      179.91      5.19 o 
   3   6   0        7.34        8.04      1.57 o 
   4   6   0       11.91       11.67      1.80 o 
   5   6   0      150.91      156.77      6.30 o 
   6   6   0       35.44       31.54      2.45 o 
   7   6   0        5.58        7.07      2.13 o 
 -11   7   0       52.74       54.59      4.32 o 
 -10   7   0        1.98        5.56      1.95 o 
  -9   7   0        1.55        0.88      1.76 o 
  -8   7   0      154.50      151.20      4.40 o 
  -7   7   0      318.78      310.41      6.57 o 
  -6   7   0      194.81      188.86      3.06 o 
  -5   7   0     2509.36     2510.63     27.77 o 
  -4   7   0       14.28       14.54      0.91 o 
  -3   7   0       87.26       95.45      2.02 o 
  -2   7   0      145.48      122.30      2.17 o 
  -1   7   0      305.51      302.60      5.93 o 
   0   7   0       28.96       28.98      1.40 o 
   1   7   0      774.87      775.13     13.05 o 
   2   7   0        0.57        1.19      1.38 o 
   3   7   0        6.29        8.86      2.55 o 
   4   7   0       39.45       41.12      2.51 o 
   5   7   0       43.20       49.65      2.85 o 
   6   7   0       13.99       13.03      2.09 o 
 -10   8   0      116.23      121.29      4.29 o 
  -9   8   0       65.83       79.84      9.46 o 
  -8   8   0      368.65      367.59      7.85 o 
  -7   8   0       67.99       73.23      3.10 o 
  -6   8   0      274.23      271.67      4.02 o 
  -5   8   0       86.21       85.44      3.70 o 
  -4   8   0      144.94      134.54      2.46 o 
  -3   8   0      324.27      302.89      4.20 o 
  -2   8   0      259.34      249.64      6.32 o 
  -1   8   0        0.42        0.59      1.59 o 
   0   8   0        5.00        4.21      1.40 o 
   1   8   0       76.94       71.65      2.74 o 
   2   8   0      115.96      100.39      3.33 o 
   3   8   0        6.93        7.95      1.87 o 
   4   8   0        1.16        4.36      1.87 o 
   5   8   0        1.93        2.26      1.94 o 
 -10   9   0        3.62        1.10      2.96 o 
  -9   9   0       31.29       31.56      2.53 o 
  -8   9   0       55.81       61.97      3.21 o 
  -7   9   0       58.15       56.29      2.88 o 
  -6   9   0       68.92       74.09      4.34 o 
  -5   9   0      487.32      501.38      6.53 o 
  -4   9   0        7.31        2.56      0.96 o 
  -3   9   0       10.12       14.29      1.31 o 
  -2   9   0      201.71      189.50      4.51 o 
  -1   9   0       14.73       16.08      2.55 o 
   0   9   0       22.87       25.28      2.11 o 
   1   9   0       95.91       99.71      3.38 o 
   2   9   0       18.87       24.32      2.11 o 
   3   9   0        7.32       10.73      3.99 o 
   4   9   0        6.16        7.59      2.12 o 
  -9  10   0       82.78       92.99      3.91 o 
  -8  10   0       64.99       70.96      3.37 o 
  -7  10   0       27.10       37.92      2.91 o 
  -6  10   0       19.68       22.31      1.64 o 
  -5  10   0       75.12       62.94      2.65 o 
  -4  10   0       35.99       32.34      3.09 o 
  -3  10   0      109.82      113.14      3.55 o 
  -2  10   0       39.77       43.58      2.41 o 
  -1  10   0       17.70       21.06      2.16 o 
   0  10   0       99.64      110.61      3.85 o 
   1  10   0        1.24        1.74      3.93 o 
   2  10   0        2.55        3.73      2.75 o 
  -8  11   0       15.12       14.89      2.80 o 
  -7  11   0        0.38       -1.18      2.47 o 
  -5  11   0        6.89        8.60      2.11 o 
  -4  11   0        6.59       13.28      1.98 o 
  -3  11   0        0.47        0.00      1.67 o 
  -2  11   0        8.21        8.07      1.92 o 
  -1  11   0       10.01        7.82      1.99 o 
   0  11   0        7.33        7.24      2.12 o 
   1  11   0        2.71        5.30      2.18 o 
  -5  12   0        0.49        0.17      2.24 o 
  -4  12   0        1.54       -0.88      1.87 o 
  -3  12   0       18.28       15.37      2.21 o 
  -2  12   0        0.22        1.89      2.03 o 
   1 -12   1        1.25        4.06      2.03 o 
   2 -12   1       19.03       14.63      2.25 o 
   3 -12   1       10.86       12.94      2.20 o 
   4 -12   1        0.52        0.49      1.76 o 
   5 -12   1       15.93       13.89      3.24 o 
  -1 -11   1        1.65       -0.81      2.00 o 
   0 -11   1        5.28        8.68      2.14 o 
   1 -11   1        1.05        0.91      1.72 o 
   2 -11   1       38.10       38.69      2.56 o 
   3 -11   1      149.47      136.53      4.12 o 
   4 -11   1       28.88       28.83      2.26 o 
   5 -11   1        6.84       11.75      1.98 o 
   6 -11   1       42.70       51.63      4.17 o 
   7 -11   1       53.36       50.40      4.22 o 
   8 -11   1       21.66       21.36      2.34 o 
  -3 -10   1        3.43        0.82      2.02 o 
  -2 -10   1        0.50       -1.16      1.75 o 
  -1 -10   1        2.38        2.09      2.91 o 
   0 -10   1       94.33       93.27      4.91 o 
   1 -10   1        6.13        6.70      1.67 o 
   2 -10   1       15.68       18.53      1.94 o 
   3 -10   1       45.85       44.70      2.44 o 
   4 -10   1       21.06       24.09      1.57 o 
   5 -10   1      110.46      110.93      2.93 o 
   6 -10   1      115.06      121.35      4.42 o 
   7 -10   1       11.03       12.15      2.55 o 
   8 -10   1        0.59        1.99      1.81 o 
   9 -10   1       41.18       44.89      4.86 o 
  -4  -9   1        1.03       -0.97      2.93 o 
  -3  -9   1       44.86       55.91      3.93 o 
  -2  -9   1        8.95        7.87      1.96 o 
  -1  -9   1       31.76       32.87      2.32 o 
   0  -9   1        0.50        0.40      1.52 o 
   1  -9   1       65.10       59.50      3.27 o 
   2  -9   1       68.39       66.81      4.35 o 
   3  -9   1      197.96      194.11      3.74 o 
   4  -9   1        2.42        2.43      0.97 o 
   5  -9   1       50.42       48.42      1.68 o 
   6  -9   1      216.31      221.31      4.28 o 
   7  -9   1       34.88       39.58      3.68 o 
   8  -9   1      277.59      285.39      6.69 o 
   9  -9   1       71.70       81.28      3.74 o 
  10  -9   1        0.29        0.26      2.06 o 
  -5  -8   1        4.98        6.52      2.04 o 
  -4  -8   1        2.03        2.87      1.84 o 
  -3  -8   1       15.65       17.49      2.05 o 
  -2  -8   1       37.38       41.26      2.75 o 
  -1  -8   1      129.89      129.15      3.69 o 
   0  -8   1      202.70      196.09      4.51 o 
   1  -8   1        2.72        3.63      1.01 o 
   2  -8   1        1.89        0.64      0.75 o 
   3  -8   1      609.25      578.71      7.14 o 
   4  -8   1       32.10       33.71      1.28 o 
   5  -8   1      959.94      947.34     11.17 o 
   6  -8   1      711.09      717.94     10.35 o 
   7  -8   1        6.40        6.07      1.85 o 
   8  -8   1       16.37       23.07      2.18 o 
   9  -8   1       94.23       79.75      3.48 o 
  10  -8   1       40.09       41.40      3.03 o 
  -6  -7   1       59.19       57.27      3.02 o 
  -5  -7   1        0.27        3.31      3.11 o 
  -4  -7   1       39.72       40.38      2.42 o 
  -3  -7   1      187.14      203.51      8.00 o 
  -2  -7   1       34.05       32.79      1.98 o 
  -1  -7   1      478.97      472.82      8.51 o 
   0  -7   1      142.79      129.14      2.68 o 
   1  -7   1        6.71        5.82      0.71 o 
   2  -7   1      608.64      567.29      6.84 o 
   3  -7   1      112.27      109.84      2.03 o 
   4  -7   1      282.52      300.41      4.10 o 
   5  -7   1      108.28      112.78      4.31 o 
   6  -7   1        6.95        6.06      2.07 o 
   7  -7   1        7.70        9.30      1.69 o 
   8  -7   1      363.02      364.39      7.65 o 
   9  -7   1      132.85      151.96      4.64 o 
  10  -7   1      105.52      105.10      4.02 o 
  -7  -6   1       10.80        8.16      2.52 o 
  -6  -6   1       69.76       74.71      3.24 o 
  -5  -6   1       30.20       35.88      2.55 o 
  -4  -6   1       79.99       95.25      5.30 o 
  -3  -6   1       56.59       50.77      2.37 o 
  -2  -6   1       81.46       66.16      1.88 o 
  -1  -6   1      415.42      372.18      5.41 o 
   0  -6   1      138.58      125.79      2.03 o 
   1  -6   1     1874.55     2018.25     22.26 o 
   2  -6   1       32.18       42.29      1.17 o 
   3  -6   1      128.31      107.75      2.14 o 
   4  -6   1       10.12       10.42      0.78 o 
   5  -6   1     3473.44     3243.50     35.55 o 
   6  -6   1      129.44      135.50      2.90 o 
   7  -6   1      220.68      213.97      5.07 o 
   8  -6   1       53.43       65.18      2.85 o 
   9  -6   1       52.74       36.86      2.75 o 
  10  -6   1       35.47       33.58      2.60 o 
  -8  -5   1        0.54        3.91      2.78 o 
  -7  -5   1       25.78       33.52      4.47 o 
  -6  -5   1       63.37       55.23      2.75 o 
  -5  -5   1        8.35       14.90      1.70 o 
  -4  -5   1      136.68      111.84      2.62 o 
  -3  -5   1       10.49        9.56      0.78 o 
  -2  -5   1      922.76      936.73     10.74 o 
  -1  -5   1      598.46      617.11      7.21 o 
   0  -5   1       56.31       47.43      1.09 o 
   1  -5   1       56.79       74.80      1.36 o 
   2  -5   1      958.25      867.38      9.84 o 
   3  -5   1      300.14      304.01      3.87 o 
   4  -5   1     1319.59     1361.63     15.26 o 
   5  -5   1      843.52      906.45     10.45 o 
   6  -5   1      384.90      388.85      7.27 o 
   7  -5   1       79.05       63.39      2.67 o 
   8  -5   1      191.07      198.80      9.28 o 
   9  -5   1      266.10      245.73      5.86 o 
  10  -5   1      174.87      182.14      5.27 o 
  -8  -4   1       12.13       25.46      3.14 o 
  -7  -4   1      141.54      148.99      4.20 o 
  -6  -4   1        1.37        1.45      1.23 o 
  -5  -4   1      217.47      221.44      3.40 o 
  -4  -4   1        2.12        2.24      0.70 o 
  -3  -4   1        8.60        8.13      0.70 o 
  -2  -4   1      119.38      101.18      1.68 o 
  -1  -4   1     2037.80     1951.07     21.38 o 
   0  -4   1     2561.15     2533.84     31.32 o 
   1  -4   1     5367.61     5395.74     58.24 o 
   2  -4   1      190.49      213.39      2.75 o 
   3  -4   1      120.81      131.88      1.95 o 
   4  -4   1      672.66      768.27      8.83 o 
   5  -4   1     1121.64     1072.42     12.17 o 
   6  -4   1      147.65      122.90      2.58 o 
   7  -4   1      511.66      537.31     11.83 o 
   8  -4   1      159.93      168.61      4.52 o 
   9  -4   1        2.37        3.99      1.74 o 
  10  -4   1        0.85        1.99      1.95 o 
  -8  -3   1       40.26       44.70      2.53 o 
  -7  -3   1      595.76      670.99      9.41 o 
  -6  -3   1       84.94       88.76      2.06 o 
  -5  -3   1       13.47       25.20      1.09 o 
  -4  -3   1       46.64       33.73      1.12 o 
  -3  -3   1      535.10      531.79      6.31 o 
  -2  -3   1     2532.87     2514.49     27.42 o 
  -1  -3   1      172.30      185.28      2.39 o 
   0  -3   1     1755.53     1907.32     20.77 o 
   1  -3   1      361.26      378.12      4.44 o 
   2  -3   1     1891.15     1832.73     22.68 o 
   3  -3   1     1525.54     1575.14     17.34 o 
   4  -3   1     6384.08     6897.66     84.48 o 
   5  -3   1      378.87      350.24      5.23 o 
   6  -3   1       14.96       16.97      2.06 o 
   7  -3   1       49.57       44.57      1.82 o 
   8  -3   1      383.16      370.31      7.57 o 
   9  -3   1       39.05       39.14      2.65 o 
  10  -3   1      147.31      159.35      4.85 o 
  -9  -2   1       10.68        9.31      2.98 o 
  -8  -2   1        5.04       10.13      1.47 o 
  -7  -2   1      132.53      132.57      2.58 o 
  -6  -2   1      116.23       94.45      2.02 o 
  -5  -2   1      116.39      115.17      2.04 o 
  -4  -2   1      182.75      191.36      2.70 o 
  -3  -2   1      309.83      329.36      4.04 o 
  -2  -2   1      569.03      590.24      6.71 o 
  -1  -2   1     2501.42     2544.78     27.64 o 
   0  -2   1     1050.26     1105.82     12.12 o 
   1  -2   1     7051.10     7243.15     80.52 o 
   2  -2   1      935.73      940.26     12.76 o 
   3  -2   1      235.87      210.71      2.66 o 
   4  -2   1      805.69      896.37     10.10 o 
   5  -2   1      989.64      985.33     11.17 o 
   6  -2   1       38.41       35.95      1.36 o 
   7  -2   1      187.29      187.47      3.55 o 
   8  -2   1      116.64      100.61      3.34 o 
   9  -2   1      101.26       98.43      3.63 o 
  10  -2   1        5.24        3.79      2.02 o 
 -10  -1   1       34.66       32.01      2.88 o 
  -9  -1   1        6.64        4.96      1.83 o 
  -8  -1   1      126.04      124.59      2.96 o 
  -7  -1   1      195.79      207.27      3.25 o 
  -6  -1   1      396.50      410.25      5.24 o 
  -5  -1   1       65.75       75.12      1.56 o 
  -4  -1   1        1.46        4.12      0.66 o 
  -3  -1   1      388.79      393.32      4.63 o 
  -2  -1   1    14722.72    13835.82    584.42 o 
  -1  -1   1       24.26       22.35      1.98 o 
   0  -1   1      852.57      889.27     11.34 o 
   1  -1   1      192.64      224.23      5.50 o 
   2  -1   1     4837.84     5006.98     54.19 o 
   3  -1   1      307.50      288.42      4.02 o 
   4  -1   1     8522.25     8845.27     95.25 o 
   5  -1   1       81.38       80.26      1.56 o 
   6  -1   1     1038.27      984.09     11.32 o 
   7  -1   1       13.22       10.40      1.15 o 
   8  -1   1       23.29       17.39      1.83 o 
   9  -1   1       47.77       57.62      3.96 o 
  10  -1   1       34.84       35.55      2.80 o 
 -10   0   1       11.18       14.27      2.91 o 
  -9   0   1       99.57      108.89      3.70 o 
  -8   0   1      414.44      444.82     10.47 o 
  -7   0   1      195.18      186.80      3.06 o 
  -6   0   1      237.31      215.86      3.10 o 
  -5   0   1     1374.84     1343.84     15.00 o 
  -4   0   1     1432.66     1559.48     17.17 o 
  -3   0   1     7614.85     7532.30     81.36 o 
  -2   0   1      709.84      729.13      8.10 o 
  -1   0   1        2.64        4.26      0.29 o 
   0   0   1       11.55        9.80      0.45 o 
   1   0   1     3408.21     3736.38     51.69 o 
   2   0   1      162.98      145.81      1.90 o 
   3   0   1     2167.25     2129.23     23.23 o 
   4   0   1        2.68        5.29      1.34 o 
   5   0   1        5.14        2.93      0.67 o 
   6   0   1      448.48      479.18      6.00 o 
   7   0   1      494.36      517.21      9.00 o 
   8   0   1        1.13       -1.25      1.53 o 
   9   0   1       63.22       67.16      5.45 o 
  10   0   1        2.41        3.35      2.04 o 
 -11   1   1       14.68       20.29      2.51 o 
 -10   1   1       13.70       11.17      2.04 o 
  -9   1   1       13.47       14.20      1.94 o 
  -8   1   1      369.97      358.66      5.71 o 
  -7   1   1      247.23      249.82      4.18 o 
  -6   1   1      402.28      344.26      4.40 o 
  -5   1   1      152.84      169.96      2.43 o 
  -4   1   1     3164.92     3258.56     35.36 o 
  -3   1   1      109.86      110.42      1.61 o 
  -2   1   1     5280.56     5733.46     62.67 o 
  -1   1   1      295.14      346.70      4.60 o 
   0   1   1     9214.02     9302.09    114.74 o 
   1   1   1      459.94      441.81      5.86 o 
   2   1   1      506.45      499.80      5.75 o 
   3   1   1      233.59      247.06      3.18 o 
   4   1   1     1005.45     1078.99     12.20 o 
   5   1   1       33.92       33.75      1.21 o 
   6   1   1      247.85      234.30      3.51 o 
   7   1   1      130.83      112.19      2.81 o 
   8   1   1       32.37       28.64      2.29 o 
   9   1   1       19.67       28.59      3.55 o 
 -11   2   1      129.09      151.13      4.83 o 
 -10   2   1        2.90        4.88      1.91 o 
  -9   2   1      138.24      145.90      4.25 o 
  -8   2   1       95.32       93.99      3.03 o 
  -7   2   1      109.88      107.82      2.41 o 
  -6   2   1        6.02        3.79      0.68 o 
  -5   2   1     4618.62     5268.46     56.99 o 
  -4   2   1     1213.48     1246.82     13.82 o 
  -3   2   1    10419.99    10314.80    111.37 o 
  -2   2   1      756.98      840.13      9.29 o 
  -1   2   1      615.19      567.80      6.40 o 
   0   2   1        4.73        3.83      0.33 o 
   1   2   1     4567.66     4700.23     50.76 o 
   2   2   1     2933.74     3141.96     34.17 o 
   3   2   1       49.54      105.95      3.34 o 
   4   2   1       29.25       38.94      1.25 o 
   5   2   1       74.18       64.03      1.64 o 
   6   2   1      133.55      148.79      2.71 o 
   7   2   1      181.51      209.56      4.12 o 
   8   2   1       34.80       28.34      3.34 o 
   9   2   1       18.13       20.26      3.45 o 
 -11   3   1       39.10       37.02      2.85 o 
 -10   3   1      111.33       95.63      3.69 o 
  -9   3   1       33.20       28.18      2.20 o 
  -8   3   1      323.78      308.15      8.02 o 
  -7   3   1      801.00      800.75     11.00 o 
  -6   3   1      908.56      852.27      9.83 o 
  -5   3   1      149.24      114.80      1.85 o 
  -4   3   1     4997.06     5069.14     54.77 o 
  -3   3   1      859.83      942.86     10.54 o 
  -2   3   1     1917.00     2032.05     22.16 o 
  -1   3   1      115.16      122.89      3.09 o 
   0   3   1     1867.60     1806.39     22.49 o 
   1   3   1      189.65      174.97      2.36 o 
   2   3   1     3433.50     3718.53     40.40 o 
   3   3   1        1.88        2.56      0.59 o 
   4   3   1      210.73      220.68      3.24 o 
   5   3   1       26.36       29.20      1.24 o 
   6   3   1       95.09       96.35      3.98 o 
   7   3   1        6.82        5.72      1.80 o 
   8   3   1       43.23       40.53      3.60 o 
 -11   4   1        7.73       12.04      2.31 o 
 -10   4   1       10.97        5.72      2.47 o 
  -9   4   1      413.49      399.19      8.17 o 
  -8   4   1       89.32       78.97      2.87 o 
  -7   4   1      316.76      280.35      4.57 o 
  -6   4   1        6.47        9.43      1.00 o 
  -5   4   1       31.66       34.76      1.30 o 
  -4   4   1     1520.95     1582.68     17.52 o 
  -3   4   1     3950.13     3837.85     41.62 o 
  -2   4   1     3310.74     3580.63     38.83 o 
  -1   4   1     1311.12     1232.78     14.60 o 
   0   4   1      816.96      813.25      9.21 o 
   1   4   1      419.41      453.92      5.46 o 
   2   4   1      298.34      303.52      3.96 o 
   3   4   1       86.32       75.02      1.65 o 
   4   4   1       39.39       41.85      1.64 o 
   5   4   1      202.02      188.37      3.65 o 
   6   4   1       88.36       91.79      4.16 o 
   7   4   1        1.47       -3.45      2.37 o 
   8   4   1       15.54       16.51      3.14 o 
 -11   5   1       32.64       33.13      2.67 o 
 -10   5   1      138.21      126.40      4.25 o 
  -9   5   1        1.30        1.43      3.27 o 
  -8   5   1        4.77        6.41      1.56 o 
  -7   5   1       42.75       52.08      1.83 o 
  -6   5   1      656.07      638.79      7.65 o 
  -5   5   1      370.31      330.84      4.30 o 
  -4   5   1      456.51      391.74      4.88 o 
  -3   5   1      686.18      758.78      8.72 o 
  -2   5   1       38.60       33.43      1.01 o 
  -1   5   1       31.32       22.57      0.93 o 
   0   5   1     1798.95     1780.53     19.69 o 
   1   5   1       85.05       78.21      2.00 o 
   2   5   1      263.85      272.50      4.34 o 
   3   5   1       11.52       10.27      1.11 o 
   4   5   1       60.71       53.44      1.99 o 
   5   5   1        0.47       -0.23      1.42 o 
   6   5   1       70.11       79.56      3.52 o 
   7   5   1        0.07       -2.47      2.47 o 
 -11   6   1        1.51       -0.65      2.05 o 
 -10   6   1       89.04      103.35      3.94 o 
  -9   6   1      321.88      331.40      7.21 o 
  -8   6   1      615.62      603.16     11.24 o 
  -7   6   1      709.69      689.73      9.81 o 
  -6   6   1      284.12      280.54      3.93 o 
  -5   6   1        0.21        0.07      0.66 o 
  -4   6   1      423.29      407.62      5.14 o 
  -3   6   1     1991.87     2083.15     23.02 o 
  -2   6   1      375.95      372.18      4.68 o 
  -1   6   1     1176.26     1163.38     13.16 o 
   0   6   1       89.17       75.07      1.56 o 
   1   6   1      149.58      140.60      2.80 o 
   2   6   1       29.58       28.53      1.37 o 
   3   6   1       57.68       66.27      4.14 o 
   4   6   1        3.49        1.91      1.55 o 
   5   6   1        0.74        0.81      1.76 o 
   6   6   1       29.45       36.76      4.29 o 
 -11   7   1       55.42       61.74      3.31 o 
 -10   7   1      347.62      348.50     12.14 o 
  -9   7   1       39.22       38.24      4.01 o 
  -8   7   1       35.46       32.91      2.80 o 
  -7   7   1      929.82      869.88     12.14 o 
  -6   7   1      268.66      244.52      4.29 o 
  -5   7   1      761.29      768.15      9.15 o 
  -4   7   1      443.29      445.54      5.64 o 
  -3   7   1       14.28       10.74      0.83 o 
  -2   7   1      115.20      115.58      2.45 o 
  -1   7   1       24.80       19.81      1.19 o 
   0   7   1      237.83      241.27      4.06 o 
   1   7   1     1280.58     1282.11     20.63 o 
   2   7   1       71.55       79.01      3.00 o 
   3   7   1        3.21        2.41      1.63 o 
   4   7   1      151.63      142.91      4.53 o 
   5   7   1        5.20        4.86      2.16 o 
 -11   8   1        0.56        0.75      1.98 o 
 -10   8   1       45.44       63.96      3.27 o 
  -9   8   1       74.55       70.37      3.36 o 
  -8   8   1      500.06      491.05     14.45 o 
  -7   8   1      200.52      197.53      3.89 o 
  -6   8   1      101.52       96.27      4.23 o 
  -5   8   1      118.76      142.15      2.62 o 
  -4   8   1       79.98       65.29      1.74 o 
  -3   8   1        6.40        9.14      1.10 o 
  -2   8   1       51.10       51.38      1.85 o 
  -1   8   1       46.03       53.37      3.43 o 
   0   8   1      860.79      820.50     13.87 o 
   1   8   1       89.47      102.59      3.40 o 
   2   8   1       30.40       25.94      2.47 o 
   3   8   1        0.05        1.25      1.98 o 
   4   8   1        1.86       -1.10      1.74 o 
 -10   9   1      346.86      377.94      8.46 o 
  -9   9   1       12.91       15.73      2.20 o 
  -8   9   1      199.37      210.58      5.46 o 
  -7   9   1        5.43        3.81      1.29 o 
  -6   9   1        3.35       -0.30      1.70 o 
  -5   9   1      272.32      279.76      4.19 o 
  -4   9   1      272.53      249.34      4.34 o 
  -3   9   1       22.75       26.30      1.92 o 
  -2   9   1       26.46       34.30      2.60 o 
  -1   9   1        3.41        5.03      1.58 o 
   0   9   1      178.91      168.55      4.47 o 
   1   9   1      303.06      300.83     10.44 o 
   2   9   1       22.80       31.74      2.40 o 
   3   9   1        5.48        5.16      1.96 o 
  -9  10   1        0.81       -0.64      1.76 o 
  -8  10   1       34.46       43.76      6.09 o 
  -7  10   1      143.09      145.52      4.71 o 
  -6  10   1      117.43      132.66      3.89 o 
  -5  10   1        3.36        7.85      1.36 o 
  -4  10   1        0.08       -0.36      1.55 o 
  -3  10   1      188.30      179.05      4.62 o 
  -2  10   1       30.00       30.40      2.21 o 
  -1  10   1        8.52        2.34      1.74 o 
   0  10   1        5.17        7.03      2.00 o 
   1  10   1        0.12        0.03      1.74 o 
   2  10   1        3.57        4.35      3.14 o 
  -8  11   1       29.39       46.49      3.86 o 
  -7  11   1        1.57        2.67      2.42 o 
  -6  11   1        3.72       10.80      2.93 o 
  -5  11   1       42.03       40.04      2.58 o 
  -4  11   1       57.68       52.29      2.84 o 
  -3  11   1        4.08        0.96      1.76 o 
  -2  11   1        7.84       15.48      2.14 o 
  -1  11   1        9.21       10.67      4.76 o 
   0  11   1        5.40        4.86      2.09 o 
  -6  12   1       10.90       16.87      3.39 o 
  -5  12   1       19.57       27.72      3.50 o 
  -4  12   1        0.91        1.67      2.04 o 
  -3  12   1       12.04       18.63      4.01 o 
  -2  12   1        0.63        1.31      2.65 o 
   1 -12   2        6.28        5.40      2.00 o 
   2 -12   2       53.12       51.81      4.47 o 
   3 -12   2        0.08       -0.75      1.83 o 
   4 -12   2        4.53        8.75      2.57 o 
   5 -12   2       57.37       60.79      4.58 o 
   7 -12   2       19.17       20.42      3.39 o 
  -2 -11   2       69.13       78.37      3.73 o 
  -1 -11   2       42.06       33.91      5.50 o 
   0 -11   2        0.12        0.29      1.78 o 
   1 -11   2        1.61       -1.14      1.98 o 
   2 -11   2       22.75       22.71      2.19 o 
   3 -11   2      121.77      116.91      3.76 o 
   4 -11   2       44.03       40.65      2.96 o 
   5 -11   2        0.56        0.52      3.11 o 
   6 -11   2        7.24        4.97      2.65 o 
   7 -11   2       55.91       53.59      4.32 o 
   8 -11   2       34.62       45.18      6.35 o 
  -3 -10   2       16.33        9.47      2.57 o 
  -2 -10   2       18.13       15.64      2.28 o 
  -1 -10   2      122.67      115.20      5.45 o 
   0 -10   2        4.50        4.16      1.74 o 
   1 -10   2       11.35       14.36      2.01 o 
   2 -10   2        5.66        3.45      1.53 o 
   3 -10   2       21.84       21.10      1.66 o 
   4 -10   2       11.38       11.84      1.61 o 
   5 -10   2        1.28       -0.22      1.58 o 
   6 -10   2       59.12       65.57      2.52 o 
   7 -10   2      272.51      269.83      6.36 o 
   8 -10   2        0.96        2.06      1.85 o 
   9 -10   2       65.53       90.83      5.71 o 
  -4  -9   2        0.38       -1.26      2.08 o 
  -3  -9   2       12.46       16.44      2.14 o 
  -2  -9   2      811.44      867.52     14.94 o 
  -1  -9   2       25.75       26.05      5.09 o 
   0  -9   2        4.68        4.62      1.62 o 
   1  -9   2       17.56       15.54      1.49 o 
   2  -9   2       11.30       11.74      1.53 o 
   3  -9   2      226.29      215.59      4.72 o 
   4  -9   2      665.20      655.89      8.53 o 
   5  -9   2        5.84        7.84      2.21 o 
   6  -9   2      250.39      235.22      4.50 o 
   7  -9   2      124.43      114.04      3.88 o 
   8  -9   2       35.69       34.91      2.58 o 
   9  -9   2      320.61      342.02      7.85 o 
  -5  -8   2       11.46       14.44      2.06 o 
  -4  -8   2        2.41        0.21      1.73 o 
  -3  -8   2        2.32       -0.33      1.42 o 
  -2  -8   2       15.68       14.79      1.76 o 
  -1  -8   2       11.58       12.91      1.36 o 
   0  -8   2      210.59      199.32      4.54 o 
   1  -8   2      321.92      301.57      6.61 o 
   2  -8   2      482.55      488.96      7.20 o 
   3  -8   2      288.29      270.93      6.40 o 
   4  -8   2       22.00       14.27      1.18 o 
   5  -8   2      923.68      920.39     13.72 o 
   6  -8   2      792.89      790.41     11.44 o 
   7  -8   2      360.50      350.38      7.42 o 
   8  -8   2      179.77      198.54      6.84 o 
   9  -8   2       92.65      108.27      4.12 o 
  10  -8   2        8.21        6.83      2.19 o 
  -6  -7   2        9.94       14.59      2.16 o 
  -5  -7   2       35.91       38.41      2.41 o 
  -4  -7   2        4.72        7.33      1.61 o 
  -3  -7   2       31.42       28.99      2.00 o 
  -2  -7   2      359.76      357.67      5.65 o 
  -1  -7   2      212.41      214.91      5.36 o 
   0  -7   2       47.23       47.97      1.67 o 
   1  -7   2       40.96       34.82      1.29 o 
   2  -7   2      248.63      260.15      3.58 o 
   3  -7   2     1034.98      952.90     36.46 o 
   4  -7   2      323.86      322.47      4.35 o 
   5  -7   2      325.99      310.06      5.10 o 
   6  -7   2        2.56        2.84      1.07 o 
   7  -7   2        7.50        3.14      1.44 o 
   8  -7   2        4.15       -0.28      1.66 o 
   9  -7   2      147.43      139.64      4.44 o 
  10  -7   2       40.42       45.49      2.94 o 
  -7  -6   2       53.44       68.60      3.18 o 
  -6  -6   2       54.51       54.73      3.70 o 
  -5  -6   2        0.83        1.29      1.45 o 
  -4  -6   2        5.32        4.45      1.16 o 
  -3  -6   2      328.60      357.20      5.62 o 
  -2  -6   2       29.64       20.74      1.22 o 
  -1  -6   2        5.59        3.35      0.80 o 
   0  -6   2      895.01      853.90      9.80 o 
   1  -6   2      895.16      897.05     10.25 o 
   2  -6   2     3319.14     3280.46     35.78 o 
   3  -6   2      598.48      601.18      8.09 o 
   4  -6   2        1.16        0.76      0.79 o 
   5  -6   2       43.91       44.64      1.75 o 
   6  -6   2      262.29      237.75     14.17 o 
   7  -6   2      210.37      206.01      5.08 o 
   8  -6   2      306.00      305.10      6.82 o 
   9  -6   2        5.39       15.54      2.09 o 
  10  -6   2        2.76        2.74      1.98 o 
  -8  -5   2        1.48        4.94      2.67 o 
  -7  -5   2        0.44        0.56      1.64 o 
  -6  -5   2       81.76       91.85      2.69 o 
  -5  -5   2        5.55        8.70      1.25 o 
  -4  -5   2       21.30       29.15      1.89 o 
  -3  -5   2     1080.46     1093.91     14.59 o 
  -2  -5   2       41.17       33.59      1.00 o 
  -1  -5   2     1450.73     1385.25     15.40 o 
   0  -5   2       96.42      114.12      1.77 o 
   1  -5   2     1592.30     1734.61     19.12 o 
   2  -5   2       47.30       45.86      1.18 o 
   3  -5   2     2121.63     2054.44     25.63 o 
   4  -5   2      128.56      115.11      1.93 o 
   5  -5   2     1322.44     1276.61     17.00 o 
   6  -5   2     1049.54     1064.17     14.49 o 
   7  -5   2       86.13       86.45      2.43 o 
   8  -5   2      126.77      118.83      6.92 o 
   9  -5   2      160.78      150.69      4.58 o 
  10  -5   2       14.25        8.99      2.14 o 
  -9  -4   2       56.44       62.07      4.22 o 
  -8  -4   2       25.55       40.78      3.45 o 
  -7  -4   2       95.64      114.63      3.02 o 
  -6  -4   2      122.33      110.72      3.05 o 
  -5  -4   2       22.48       30.28      2.15 o 
  -4  -4   2        5.85       10.63      0.81 o 
  -3  -4   2     1366.17     1433.55     16.01 o 
  -2  -4   2     1526.88     1569.74     17.36 o 
  -1  -4   2      144.25      138.81      1.92 o 
   0  -4   2      527.32      496.62      8.15 o 
   1  -4   2       81.05       74.95      1.34 o 
   2  -4   2     4133.77     4117.50     47.84 o 
   3  -4   2     1669.72     1770.71     19.48 o 
   4  -4   2     1494.01     1671.90     18.52 o 
   5  -4   2       43.92       41.68      1.61 o 
   6  -4   2      298.44      282.19      5.32 o 
   7  -4   2      102.31       86.49      4.62 o 
   8  -4   2      108.69      125.80      3.94 o 
   9  -4   2        1.76       -0.81      1.66 o 
  10  -4   2       62.69       74.19      3.60 o 
  -9  -3   2       72.66       70.66      3.32 o 
  -8  -3   2       14.64       11.17      1.83 o 
  -7  -3   2      113.77      109.04      4.74 o 
  -6  -3   2       74.09       78.21      1.92 o 
  -5  -3   2      667.93      703.02      8.38 o 
  -4  -3   2        1.53        0.85      0.53 o 
  -3  -3   2      406.36      425.22      5.12 o 
  -2  -3   2      212.11      204.85      3.17 o 
  -1  -3   2     1214.86     1178.05     15.13 o 
   0  -3   2     1211.41     1260.87     13.88 o 
   1  -3   2     1494.94     1520.72     16.65 o 
   2  -3   2        2.09        2.61      0.32 o 
   3  -3   2     6777.65     7448.50     80.38 o 
   4  -3   2      633.56      748.27      8.56 o 
   5  -3   2      581.26      536.09      6.40 o 
   6  -3   2      548.57      542.13      7.90 o 
   7  -3   2      454.02      420.86      6.55 o 
   8  -3   2        1.17        1.05      1.60 o 
   9  -3   2       28.32       29.44      2.37 o 
  10  -3   2        0.63       -1.08      1.93 o 
 -10  -2   2       21.43       33.27      4.01 o 
  -9  -2   2        0.66       -0.26      1.65 o 
  -8  -2   2      127.58      139.69      3.21 o 
  -7  -2   2      277.75      322.79      4.54 o 
  -6  -2   2        1.63       -0.43      0.71 o 
  -5  -2   2       20.28       14.20      1.00 o 
  -4  -2   2      608.03      539.78      6.38 o 
  -3  -2   2      966.06     1014.19     11.34 o 
  -2  -2   2     1334.55     1246.36     13.71 o 
  -1  -2   2      590.24      623.06      8.15 o 
   0  -2   2      233.97      264.14      3.09 o 
   1  -2   2        6.06        5.63      0.53 o 
   2  -2   2     8717.66     8878.94    204.46 o 
   3  -2   2     1870.26     2013.04     22.02 o 
   4  -2   2     2532.39     2651.41     28.92 o 
   5  -2   2      387.61      344.15      4.36 o 
   6  -2   2       28.12       39.33      4.74 o 
   7  -2   2      116.94      125.18      2.88 o 
   8  -2   2      398.60      401.31      8.18 o 
   9  -2   2        3.06        1.41      1.71 o 
  10  -2   2      171.60      185.40      5.44 o 
 -10  -1   2       58.35       69.48      5.25 o 
  -9  -1   2       84.66       79.57      3.24 o 
  -8  -1   2       42.05       37.07      1.71 o 
  -7  -1   2      407.81      385.74      8.35 o 
  -6  -1   2      415.43      433.46      5.44 o 
  -5  -1   2     2296.52     2313.48     25.41 o 
  -4  -1   2     1282.97     1297.37     14.89 o 
  -3  -1   2      106.46       85.94      1.36 o 
  -2  -1   2        2.28        1.62      0.28 o 
  -1  -1   2     1286.47     1436.97     23.89 o 
   0  -1   2       87.00       99.87      1.71 o 
   1  -1   2    10273.65    10184.24    128.84 o 
   2  -1   2        6.95        6.98      0.37 o 
   3  -1   2       36.62       56.43      1.31 o 
   4  -1   2       22.02       28.43      1.11 o 
   5  -1   2     1240.44     1291.51     14.55 o 
   6  -1   2        7.14        9.87      1.15 o 
   7  -1   2      366.40      352.89      5.76 o 
   8  -1   2        2.09        3.63      1.78 o 
   9  -1   2       50.20       44.23      2.78 o 
 -10   0   2       50.48       58.59      3.05 o 
  -9   0   2       67.86       62.53      2.91 o 
  -8   0   2       15.73       18.52      2.70 o 
  -7   0   2      351.69      355.99      5.54 o 
  -6   0   2        2.07        1.57      0.62 o 
  -5   0   2       15.76       13.13      0.70 o 
  -4   0   2     2089.48     2133.36     23.33 o 
  -3   0   2      217.04      219.59      2.75 o 
  -2   0   2     7479.36     7555.48     82.00 o 
  -1   0   2      109.31       96.93      1.26 o 
   0   0   2     1024.95      970.58     10.69 o 
   1   0   2      586.25      623.30      8.19 o 
   2   0   2      778.63      854.99      9.56 o 
   3   0   2        9.43        9.70      0.55 o 
   4   0   2      967.08      943.56     10.75 o 
   5   0   2       88.97       76.62      1.69 o 
   6   0   2      151.85      129.57      2.86 o 
   7   0   2       71.32       77.28      2.45 o 
   8   0   2        5.20        5.79      1.79 o 
   9   0   2        0.39       -2.38      1.89 o 
 -11   1   2       63.53       71.55      3.54 o 
 -10   1   2       37.75       39.74      2.63 o 
  -9   1   2       84.65       76.02      3.12 o 
  -8   1   2       20.21       18.70      1.30 o 
  -7   1   2      436.67      405.31      6.09 o 
  -6   1   2       52.79       58.64      1.44 o 
  -5   1   2     6657.85     6893.42     74.35 o 
  -4   1   2      623.50      616.31      7.05 o 
  -3   1   2      958.87      858.07     11.16 o 
  -2   1   2     1489.39     1510.77     16.57 o 
  -1   1   2     5499.70     5863.88     63.66 o 
   0   1   2      173.34      190.56      2.33 o 
   1   1   2     5877.64     5799.75     62.66 o 
   2   1   2        7.09        6.41      0.46 o 
   3   1   2      748.23      680.85      7.89 o 
   4   1   2       82.45       95.17      1.79 o 
   5   1   2      380.82      390.05      5.06 o 
   6   1   2      564.80      602.81      8.83 o 
   7   1   2      145.04      142.17      3.29 o 
   8   1   2        0.44       -0.82      1.70 o 
   9   1   2       19.52       23.71      3.65 o 
 -11   2   2        9.87       14.79      2.21 o 
 -10   2   2      155.41      156.13      4.62 o 
  -9   2   2       11.21       11.72      1.74 o 
  -8   2   2      600.59      582.63     11.61 o 
  -7   2   2      166.61      166.34      3.14 o 
  -6   2   2      476.64      390.33      4.82 o 
  -5   2   2      691.38      786.38      8.99 o 
  -4   2   2      247.08      266.70      3.31 o 
  -3   2   2      669.63      751.27      8.43 o 
  -2   2   2     3498.00     3585.55     46.85 o 
  -1   2   2     4424.28     4404.77     47.69 o 
   0   2   2     5020.91     5016.88     61.59 o 
   1   2   2      191.30      210.78      2.91 o 
   2   2   2      250.42      254.87      3.28 o 
   3   2   2        5.12        5.92      0.60 o 
   4   2   2      476.44      483.65      6.01 o 
   5   2   2      113.71      116.74      3.34 o 
   6   2   2      292.17      274.46      4.82 o 
   7   2   2        0.04       -1.79      1.56 o 
   8   2   2        4.79        2.16      1.85 o 
 -11   3   2      260.37      272.97      7.61 o 
 -10   3   2       90.82       93.60      4.32 o 
  -9   3   2      177.85      170.33      4.49 o 
  -8   3   2      145.42      132.71      2.95 o 
  -7   3   2       98.78       84.14      2.20 o 
  -6   3   2      247.44      266.47      3.53 o 
  -5   3   2     2409.72     2464.14     26.97 o 
  -4   3   2      823.01      832.55      9.42 o 
  -3   3   2      859.85      796.94      8.97 o 
  -2   3   2       35.95       50.44      0.99 o 
  -1   3   2       18.59       16.88      0.61 o 
   0   3   2     2301.72     2475.07     30.72 o 
   1   3   2     1453.56     1517.61     16.80 o 
   2   3   2      144.34      125.32      2.00 o 
   3   3   2      353.82      313.91      4.14 o 
   4   3   2        6.35        4.23      0.79 o 
   5   3   2       14.01       19.13      2.36 o 
   6   3   2        4.09        5.47      1.67 o 
   7   3   2       24.30       24.78      2.35 o 
   8   3   2        0.40        4.63      2.88 o 
 -11   4   2        8.39        8.98      2.24 o 
 -10   4   2       19.18       11.81      2.02 o 
  -9   4   2       28.20       33.36      2.23 o 
  -8   4   2      496.32      480.59      7.26 o 
  -7   4   2      123.49      111.49      2.70 o 
  -6   4   2     2430.30     2287.36     29.37 o 
  -5   4   2       31.68       26.53      0.89 o 
  -4   4   2       85.02       70.80      1.37 o 
  -3   4   2       33.83       42.16      1.03 o 
  -2   4   2     2946.87     3056.13     33.25 o 
  -1   4   2      275.79      235.01      3.03 o 
   0   4   2      440.78      408.86      4.94 o 
   1   4   2       82.94       76.96      1.44 o 
   2   4   2      189.94      200.04      2.91 o 
   3   4   2       28.58       29.96      2.00 o 
   4   4   2      424.47      413.63      6.32 o 
   5   4   2        5.51        5.40      1.27 o 
   6   4   2        0.48       -1.90      1.33 o 
   7   4   2        9.72        9.98      2.88 o 
 -11   5   2      165.76      152.19      4.76 o 
 -10   5   2       81.98       93.66      3.59 o 
  -9   5   2      284.70      280.25      6.30 o 
  -8   5   2       68.81       54.91      2.02 o 
  -7   5   2       91.99       88.73      2.36 o 
  -6   5   2      164.48      173.72      3.22 o 
  -5   5   2      389.72      389.32      4.91 o 
  -4   5   2      417.90      422.57      5.20 o 
  -3   5   2      308.04      227.35      3.09 o 
  -2   5   2      120.71      120.63      2.29 o 
  -1   5   2      187.93      204.10      3.22 o 
   0   5   2     1023.47     1017.53     11.58 o 
   1   5   2       27.68       29.79      2.89 o 
   2   5   2       32.96       27.48      1.33 o 
   3   5   2      349.79      351.29      7.45 o 
   4   5   2       26.24       25.63      1.59 o 
   5   5   2      207.15      171.32      4.50 o 
   6   5   2        1.51        1.07      1.65 o 
 -11   6   2       48.79       51.36      3.04 o 
 -10   6   2       49.32       38.26      2.54 o 
  -9   6   2       14.59        8.89      1.77 o 
  -8   6   2       27.91       24.05      1.50 o 
  -7   6   2      905.78      898.51     12.42 o 
  -6   6   2     1374.50     1341.84     17.82 o 
  -5   6   2      306.59      302.51      4.08 o 
  -4   6   2      570.41      594.05      7.13 o 
  -3   6   2        3.43        9.67      1.37 o 
  -2   6   2      262.22      263.42      3.56 o 
  -1   6   2      145.96      127.84      2.56 o 
   0   6   2      634.03      621.26     10.58 o 
   1   6   2      275.46      281.50      4.73 o 
   2   6   2      105.87      100.41      2.47 o 
   3   6   2       44.79       45.03      1.92 o 
   4   6   2       72.83       68.71      3.02 o 
   5   6   2       11.75       10.51      1.95 o 
   6   6   2        1.59        9.05      3.09 o 
 -11   7   2       23.57       26.15      2.67 o 
 -10   7   2       20.85       26.62      2.38 o 
  -9   7   2      411.83      391.55      8.20 o 
  -8   7   2        8.85        7.33      1.32 o 
  -7   7   2      104.44      118.69      2.86 o 
  -6   7   2       25.97       23.06      1.40 o 
  -5   7   2       69.04       48.92      1.50 o 
  -4   7   2      138.42      125.03      2.26 o 
  -3   7   2      330.71      312.72      4.24 o 
  -2   7   2        1.63        2.18      0.95 o 
  -1   7   2       93.37      110.38      3.26 o 
   0   7   2       56.23       62.67      2.55 o 
   1   7   2       23.05       20.25      1.82 o 
   2   7   2       52.97       52.64      2.52 o 
   3   7   2        4.04        8.55      1.73 o 
   4   7   2       16.39       13.75      1.96 o 
   5   7   2        4.74        1.36      1.88 o 
 -11   8   2        4.01        0.17      1.95 o 
 -10   8   2       37.73       41.97      2.84 o 
  -9   8   2        1.28        2.12      2.19 o 
  -8   8   2       11.84        8.02      1.80 o 
  -7   8   2       95.51       96.62      3.73 o 
  -6   8   2      283.61      261.67      8.51 o 
  -5   8   2       22.43       26.90      1.49 o 
  -4   8   2      327.28      360.05      5.91 o 
  -3   8   2       17.92       12.36      1.37 o 
  -2   8   2       29.81       38.41      1.61 o 
  -1   8   2      371.33      370.38      5.82 o 
   0   8   2       13.54       13.02      1.83 o 
   1   8   2        4.89        6.61      1.65 o 
   2   8   2       36.86       40.05      2.44 o 
   3   8   2        3.17        0.87      1.75 o 
   4   8   2        0.56        1.45      1.90 o 
 -10   9   2       53.42       62.01      6.38 o 
  -9   9   2      122.36      116.98      4.10 o 
  -8   9   2       99.00      108.64      8.56 o 
  -7   9   2       60.73       70.96      2.52 o 
  -6   9   2        1.57        1.29      1.53 o 
  -5   9   2       56.31       64.08      2.22 o 
  -4   9   2      356.23      302.18      6.60 o 
  -3   9   2       94.69       91.25      4.65 o 
  -2   9   2        1.77        2.65      1.23 o 
  -1   9   2       30.53       38.91      2.37 o 
   0   9   2        0.03       -0.03      1.66 o 
   1   9   2       38.48       39.20      2.49 o 
   2   9   2       17.12       16.35      3.91 o 
   3   9   2        0.18       -1.74      1.93 o 
  -9  10   2       23.08       36.58      2.65 o 
  -8  10   2        0.04       -0.57      2.47 o 
  -7  10   2       55.03       48.04      3.50 o 
  -6  10   2       41.49       37.88      2.36 o 
  -5  10   2        4.54        2.19      1.28 o 
  -4  10   2       38.32       52.15      2.19 o 
  -3  10   2       29.97       32.16      3.19 o 
  -2  10   2        6.83        8.88      2.73 o 
  -1  10   2       12.74       10.09      2.03 o 
   0  10   2        2.41        2.76      2.06 o 
   1  10   2        0.11        1.88      1.91 o 
  -8  11   2       17.87       20.47      3.19 o 
  -7  11   2       11.87       15.34      2.11 o 
  -6  11   2        5.58        8.43      1.90 o 
  -5  11   2        6.30       12.60      2.98 o 
  -4  11   2       55.02       39.48      2.58 o 
  -3  11   2        1.21        0.94      1.80 o 
  -2  11   2        0.29        0.47      2.52 o 
  -1  11   2       27.41       43.84      2.87 o 
  -6  12   2        0.11       -1.49      2.83 o 
  -5  12   2       29.55       24.43      3.60 o 
  -4  12   2        1.90        3.81      2.07 o 
   0 -12   3        4.11        3.02      2.02 o 
   1 -12   3       14.02       11.98      2.29 o 
   2 -12   3       32.79       35.87      2.71 o 
   3 -12   3       17.49       20.84      4.78 o 
   4 -12   3        8.46       11.73      3.24 o 
   5 -12   3        5.22        2.98      3.09 o 
   6 -12   3       12.26       10.80      3.14 o 
  -2 -11   3        0.20        1.08      2.09 o 
  -1 -11   3        7.25       11.12      2.18 o 
   0 -11   3        4.73        6.98      1.91 o 
   1 -11   3       31.36       36.97      6.02 o 
   2 -11   3        1.45        2.01      2.73 o 
   3 -11   3        4.51        2.79      1.43 o 
   4 -11   3       73.75       84.40      3.60 o 
   5 -11   3       39.43       37.77      2.69 o 
   6 -11   3       45.39       49.98      2.98 o 
   7 -11   3       27.12       34.71      4.01 o 
   8 -11   3       11.45        7.66      3.09 o 
  -3 -10   3       30.74       31.01      2.67 o 
  -2 -10   3       14.86       23.77      2.75 o 
  -1 -10   3        1.99        2.23      1.70 o 
   0 -10   3       24.26       20.30      2.07 o 
   1 -10   3       30.31       27.01      3.99 o 
   2 -10   3      195.66      194.27      3.94 o 
   3 -10   3        6.77       10.00      1.40 o 
   4 -10   3       57.61       57.48      2.91 o 
   5 -10   3       17.20       22.01      2.20 o 
   6 -10   3        7.16        7.84      1.89 o 
   7 -10   3      109.71      109.01      3.95 o 
   8 -10   3       66.40       76.34      6.22 o 
  -5  -9   3       16.78       26.01      2.58 o 
  -4  -9   3       18.01       21.24      2.36 o 
  -3  -9   3       21.01       17.20      2.20 o 
  -2  -9   3      133.16      127.49      5.71 o 
  -1  -9   3       23.65       25.01      2.52 o 
   0  -9   3       34.76       32.31      1.67 o 
   1  -9   3      102.67       92.85      3.59 o 
   2  -9   3       21.58       18.44      1.45 o 
   3  -9   3        0.20        0.37      1.08 o 
   4  -9   3     1114.88     1144.55     28.59 o 
   5  -9   3      172.00      170.04      6.21 o 
   6  -9   3       75.45       75.88      2.58 o 
   7  -9   3      217.79      235.94     10.11 o 
   8  -9   3       16.80       12.68      2.10 o 
   9  -9   3       20.51       31.44      2.75 o 
  -6  -8   3       27.61       33.83      2.67 o 
  -5  -8   3        0.57       -2.02      1.76 o 
  -4  -8   3        2.09        0.43      1.59 o 
  -3  -8   3       12.19       11.19      2.44 o 
  -2  -8   3      175.63      193.17      3.85 o 
  -1  -8   3       32.39       39.50      2.45 o 
   0  -8   3      182.37      186.46      3.60 o 
   1  -8   3       21.34       15.32      2.33 o 
   2  -8   3      316.13      300.05      4.91 o 
   3  -8   3      182.31      174.28      2.83 o 
   4  -8   3      460.64      460.67      7.04 o 
   5  -8   3      249.97      258.63      4.64 o 
   6  -8   3       78.31       82.75      2.55 o 
   7  -8   3      285.70      260.52     17.51 o 
   8  -8   3       53.04       53.00      2.83 o 
   9  -8   3      153.93      145.32      4.81 o 
  -7  -7   3       25.97       25.14      2.49 o 
  -6  -7   3        6.04        9.11      2.80 o 
  -5  -7   3      138.46      146.52      4.24 o 
  -4  -7   3        0.28       -0.05      1.25 o 
  -3  -7   3       76.22       93.61      2.73 o 
  -2  -7   3      209.01      197.37      3.69 o 
  -1  -7   3      126.68      115.19      2.58 o 
   0  -7   3      776.88      763.32     12.96 o 
   1  -7   3        5.26        6.78      1.33 o 
   2  -7   3       46.11       36.11      1.51 o 
   3  -7   3        8.73        9.04      0.80 o 
   4  -7   3      708.34      689.85      9.83 o 
   5  -7   3      140.52      135.54      3.00 o 
   6  -7   3      651.48      626.73      9.25 o 
   7  -7   3       64.56       74.30      2.43 o 
   8  -7   3        2.22        7.86      2.08 o 
   9  -7   3       63.86       52.83      3.06 o 
  10  -7   3       26.38       27.84      2.70 o 
  -8  -6   3        1.27        2.83      2.83 o 
  -7  -6   3       16.35       12.69      1.98 o 
  -6  -6   3      103.42      122.42      3.85 o 
  -5  -6   3      105.75       94.65      4.36 o 
  -4  -6   3       58.25       49.47      1.94 o 
  -3  -6   3       63.25       59.84      1.98 o 
  -2  -6   3      104.57       95.03      2.43 o 
  -1  -6   3      121.72      116.53      2.43 o 
   0  -6   3     1080.10     1128.05     12.74 o 
   1  -6   3      223.41      197.58      2.81 o 
   2  -6   3       76.96       76.28      2.13 o 
   3  -6   3     2373.42     2435.22     42.67 o 
   4  -6   3      277.46      251.16     10.85 o 
   5  -6   3      532.92      543.83     14.40 o 
   6  -6   3      138.40      137.71      3.05 o 
   7  -6   3       99.72       98.01      2.95 o 
   8  -6   3      277.97      223.25      7.46 o 
   9  -6   3      246.75      223.62      5.79 o 
  10  -6   3       44.13       57.58      3.21 o 
  -8  -5   3       52.53       54.62      4.06 o 
  -7  -5   3       12.92        9.13      1.51 o 
  -6  -5   3      162.07      149.24      3.93 o 
  -5  -5   3      480.59      509.08      7.67 o 
  -4  -5   3      423.23      407.41      6.23 o 
  -3  -5   3      189.30      213.68      3.70 o 
  -2  -5   3      113.99      113.30      2.35 o 
  -1  -5   3       14.41        8.93      1.25 o 
   0  -5   3     3079.26     3112.36     33.92 o 
   1  -5   3      162.83      154.55      2.22 o 
   2  -5   3      448.33      438.16      5.29 o 
   3  -5   3       48.95       40.15      1.11 o 
   4  -5   3      169.81      167.88      3.13 o 
   5  -5   3      119.24      113.61      2.56 o 
   6  -5   3     1068.24     1072.68     14.68 o 
   7  -5   3       41.61       56.19      2.15 o 
   8  -5   3      146.97      157.24      4.55 o 
   9  -5   3      101.21       96.31      3.73 o 
  10  -5   3        0.04       -0.73      1.98 o 
  -9  -4   3        0.56        0.37      1.99 o 
  -8  -4   3       54.02       59.59      3.03 o 
  -7  -4   3       29.92       37.65      1.86 o 
  -6  -4   3       93.74      111.21      5.35 o 
  -5  -4   3       52.81       48.20      1.81 o 
  -4  -4   3       12.42       14.94      1.05 o 
  -3  -4   3     1192.22     1205.80     13.56 o 
  -2  -4   3      787.48      793.65     10.64 o 
  -1  -4   3     2846.60     2885.56     36.48 o 
   0  -4   3      731.33      737.74      8.36 o 
   1  -4   3        0.20        0.44      0.34 o 
   2  -4   3      495.59      494.95      5.80 o 
   3  -4   3      538.09      509.57      6.78 o 
   4  -4   3     1884.30     2008.25     26.06 o 
   5  -4   3      309.62      321.36      6.00 o 
   6  -4   3       29.05       38.84      2.69 o 
   7  -4   3       15.33       15.03      1.35 o 
   8  -4   3        5.96        5.09      1.74 o 
   9  -4   3      237.39      235.48      9.98 o 
  10  -4   3       18.35       15.36      2.42 o 
  -9  -3   3       83.67       95.32      3.74 o 
  -8  -3   3      407.31      380.42      7.81 o 
  -7  -3   3       15.20       22.35      1.47 o 
  -6  -3   3      467.06      442.25      5.98 o 
  -5  -3   3      514.60      506.51      7.01 o 
  -4  -3   3      280.38      269.09      3.55 o 
  -3  -3   3       51.46       50.83      1.08 o 
  -2  -3   3       86.42       94.98      1.85 o 
  -1  -3   3      150.65      178.48      2.80 o 
   0  -3   3      158.73      126.48      1.96 o 
   1  -3   3     1534.70     1597.81     17.53 o 
   2  -3   3      663.59      641.04      7.31 o 
   3  -3   3       49.26       28.56      1.92 o 
   4  -3   3       14.25       23.13      1.79 o 
   5  -3   3        1.98        3.35      1.06 o 
   6  -3   3      695.67      710.56     10.14 o 
   7  -3   3       17.46       22.01      1.46 o 
   8  -3   3      334.58      320.64     17.85 o 
   9  -3   3        1.64        3.32      1.93 o 
  10  -3   3        5.67        4.22      2.18 o 
 -10  -2   3       17.94       27.51      3.81 o 
  -9  -2   3      136.53      131.37      8.61 o 
  -8  -2   3       38.04       37.93      2.34 o 
  -7  -2   3      645.27      663.99     11.96 o 
  -6  -2   3      296.62      306.25      4.14 o 
  -5  -2   3       26.45       25.18      1.70 o 
  -4  -2   3       85.27       84.46      1.50 o 
  -3  -2   3      111.92       91.31      1.77 o 
  -2  -2   3     4315.01     4612.11     49.86 o 
  -1  -2   3    68874.72    45783.11   6092.53 o 
   0  -2   3     2562.54     2658.81     28.84 o 
   1  -2   3      223.80      183.76      2.32 o 
   2  -2   3     2159.17     2285.62     35.06 o 
   3  -2   3     1243.85     1361.10     17.77 o 
   4  -2   3      281.63      303.84     10.26 o 
   5  -2   3     2208.10     2222.95     28.86 o 
   6  -2   3       24.69       20.65      1.72 o 
   7  -2   3       79.99       75.61      5.07 o 
   8  -2   3        1.68       -0.46      1.67 o 
   9  -2   3      168.71      190.27     14.07 o 
 -10  -1   3      239.60      246.50      9.10 o 
  -9  -1   3        7.57       10.86      1.47 o 
  -8  -1   3       32.26       31.64      2.03 o 
  -7  -1   3      245.36      242.78      4.14 o 
  -6  -1   3      116.33      118.97      2.08 o 
  -5  -1   3        9.93        9.66      0.64 o 
  -4  -1   3      570.12      532.30      7.16 o 
  -3  -1   3      437.33      434.23      5.06 o 
  -2  -1   3    16856.35    17072.99    184.75 o 
  -1  -1   3     2550.59     2615.35     28.53 o 
   0  -1   3      508.41      478.87      5.45 o 
   1  -1   3       33.06       36.79      0.73 o 
   2  -1   3     2943.91     3027.51     32.95 o 
   3  -1   3      663.68      687.98      9.40 o 
   4  -1   3      424.42      393.93      4.89 o 
   5  -1   3       15.96       14.68      1.15 o 
   6  -1   3     1234.93     1206.90     16.39 o 
   7  -1   3       31.72       36.36      2.11 o 
   8  -1   3      316.65      322.40      8.34 o 
   9  -1   3       18.35       22.10      2.70 o 
 -11   0   3        9.88       13.73      3.39 o 
 -10   0   3       82.11       85.08      3.46 o 
  -9   0   3       13.98       13.29      1.42 o 
  -8   0   3        1.97        3.16      1.11 o 
  -7   0   3     1436.90     1426.33     18.79 o 
  -6   0   3     1361.98     1391.21     15.60 o 
  -5   0   3      198.85      165.82      2.37 o 
  -4   0   3        6.38        2.53      0.38 o 
  -3   0   3        3.95        6.73      0.69 o 
  -2   0   3     3940.12     4306.56     46.51 o 
  -1   0   3    27020.33    25196.12    423.23 o 
   0   0   3      263.75      285.94      3.39 o 
   1   0   3     1805.44     1788.72     19.57 o 
   2   0   3      111.80      132.06      2.01 o 
   3   0   3      178.25      209.90      2.87 o 
   4   0   3      262.96      268.22      7.09 o 
   5   0   3     2357.45     2386.92     30.99 o 
   6   0   3      617.88      635.94      9.30 o 
   7   0   3       39.12       39.10      1.94 o 
   8   0   3       17.49       22.50      2.22 o 
   9   0   3       48.15       46.75      4.37 o 
 -11   1   3        3.51        5.57      2.09 o 
 -10   1   3      173.64      175.57      5.27 o 
  -9   1   3      120.11      129.56      3.10 o 
  -8   1   3      309.31      274.21      7.60 o 
  -7   1   3       38.64       30.90      1.39 o 
  -6   1   3       37.77       34.47      1.05 o 
  -5   1   3      549.73      529.68      7.37 o 
  -4   1   3     1839.08     1894.26     24.16 o 
  -3   1   3      725.97      727.61      9.60 o 
  -2   1   3     3720.77     3593.86     38.88 o 
  -1   1   3     1627.45     1747.37     19.08 o 
   0   1   3        7.87       15.67      0.63 o 
   1   1   3      164.36      167.54      2.24 o 
   2   1   3     3380.27     3522.14     38.28 o 
   3   1   3     1143.87     1195.03     13.48 o 
   4   1   3      984.86      954.48     11.05 o 
   5   1   3      264.91      251.90      5.36 o 
   6   1   3      292.89      264.14      4.71 o 
   7   1   3        2.06        1.24      1.62 o 
   8   1   3       40.07       44.34      2.80 o 
 -11   2   3      113.66      111.28      4.12 o 
 -10   2   3      143.97      134.69      8.90 o 
  -9   2   3       13.47       14.18      1.41 o 
  -8   2   3       15.92        9.65      1.19 o 
  -7   2   3     1777.93     1805.19     23.50 o 
  -6   2   3      386.07      389.26      5.78 o 
  -5   2   3     2802.79     2806.14     35.64 o 
  -4   2   3      662.03      638.41      8.62 o 
  -3   2   3       10.11        3.15      0.36 o 
  -2   2   3      744.54      764.58      8.59 o 
  -1   2   3       17.55       17.55      0.52 o 
   0   2   3      570.51      549.54      7.29 o 
   1   2   3      417.42      324.83      4.65 o 
   2   2   3      145.17      158.90      2.34 o 
   3   2   3       32.54       27.41      1.03 o 
   4   2   3      152.75      163.27      2.68 o 
   5   2   3       50.87       56.53      3.20 o 
   6   2   3        0.51       -0.61      1.56 o 
   7   2   3       89.30      102.86      8.56 o 
   8   2   3       11.85        9.56      2.16 o 
 -11   3   3       12.84       18.10      5.35 o 
 -10   3   3       98.33      104.49      3.77 o 
  -9   3   3       11.98       13.03      1.49 o 
  -8   3   3     1271.91     1205.38     20.33 o 
  -7   3   3      288.49      270.19      4.50 o 
  -6   3   3        2.96        4.93      0.85 o 
  -5   3   3       44.20       37.57      1.50 o 
  -4   3   3       13.54       11.63      0.73 o 
  -3   3   3      109.82       93.39      2.61 o 
  -2   3   3     2657.08     2635.92     28.73 o 
  -1   3   3        6.01        4.63      0.57 o 
   0   3   3      509.06      508.89      6.92 o 
   1   3   3      623.93      719.16      8.32 o 
   2   3   3      620.49      611.86      7.85 o 
   3   3   3       58.24       66.79      1.88 o 
   4   3   3      431.08      397.71      8.14 o 
   5   3   3        0.20       -1.23      1.03 o 
   6   3   3        6.58        1.12      1.74 o 
   7   3   3        0.58       -0.67      1.85 o 
 -11   4   3      318.50      311.20     15.53 o 
 -10   4   3       54.57       44.58      2.63 o 
  -9   4   3       28.36       24.37      1.61 o 
  -8   4   3      154.39      166.23      3.43 o 
  -7   4   3      425.50      403.07      6.19 o 
  -6   4   3      441.80      436.39      8.00 o 
  -5   4   3     1779.13     1760.75     19.52 o 
  -4   4   3     2100.33     2152.28     24.25 o 
  -3   4   3      165.53      222.84      2.96 o 
  -2   4   3     1476.23     1640.85     18.14 o 
  -1   4   3        4.50        6.09      0.73 o 
   0   4   3        5.99        8.62      1.05 o 
   1   4   3      918.01      875.52     11.65 o 
   2   4   3       75.39       80.18      3.35 o 
   3   4   3        4.88        4.01      1.00 o 
   4   4   3      119.15       98.95      2.64 o 
   5   4   3        1.48       -0.81      1.17 o 
   6   4   3        0.17        0.29      1.78 o 
   7   4   3       39.30       44.38      4.11 o 
 -11   5   3        0.04        2.02      2.02 o 
 -10   5   3       20.35       19.95      2.24 o 
  -9   5   3       39.99       42.46      1.90 o 
  -8   5   3      446.20      427.84      6.72 o 
  -7   5   3      459.20      435.92      6.64 o 
  -6   5   3      938.42      920.89     12.55 o 
  -5   5   3       35.49       33.11      1.08 o 
  -4   5   3       91.54      128.97      2.10 o 
  -3   5   3      156.89       99.10      3.52 o 
  -2   5   3      563.33      637.76      7.50 o 
  -1   5   3      167.71      178.65      3.16 o 
   0   5   3      934.58      922.80     12.24 o 
   1   5   3        6.25        3.75      0.94 o 
   2   5   3       18.07       19.43      1.43 o 
   3   5   3        2.41        2.53      1.14 o 
   4   5   3      238.72      223.58      4.25 o 
   5   5   3        6.72        6.24      1.39 o 
   6   5   3       15.93       13.11      3.19 o 
 -11   6   3      164.90      159.67      4.99 o 
 -10   6   3       65.60       68.91      3.65 o 
  -9   6   3      218.39      204.14      4.13 o 
  -8   6   3       26.30       28.20      1.62 o 
  -7   6   3      985.55      925.70     12.78 o 
  -6   6   3        8.99        4.07      1.05 o 
  -5   6   3      529.45      525.11      9.86 o 
  -4   6   3      431.89      404.62      7.26 o 
  -3   6   3      269.55      268.98      4.53 o 
  -2   6   3       23.11       19.55      1.28 o 
  -1   6   3        0.92        2.49      0.89 o 
   0   6   3       28.29       20.49      2.67 o 
   1   6   3       12.23       11.12      1.42 o 
   2   6   3       25.43       24.19      1.85 o 
   3   6   3        0.88       -1.37      1.13 o 
   4   6   3       17.65       17.64      2.05 o 
   5   6   3       10.89        8.59      1.96 o 
 -11   7   3        8.48        3.83      2.05 o 
 -10   7   3        0.01        0.60      2.16 o 
  -9   7   3        1.07        1.04      1.60 o 
  -8   7   3       35.47       34.97      1.88 o 
  -7   7   3      133.70      124.20      3.34 o 
  -6   7   3      775.21      807.45     11.35 o 
  -5   7   3       22.90       13.16      0.97 o 
  -4   7   3        0.38        2.79      0.89 o 
  -3   7   3      307.87      275.63      4.50 o 
  -2   7   3       55.87       48.67      2.04 o 
  -1   7   3       15.79       14.21      1.25 o 
   0   7   3      846.81      881.69     12.07 o 
   1   7   3      114.09      105.76      2.76 o 
   2   7   3        1.94        3.07      1.68 o 
   3   7   3        9.38        2.53      3.11 o 
   4   7   3       12.49       14.91      2.15 o 
 -11   8   3       68.61       76.41      3.76 o 
 -10   8   3       50.55       55.14      3.19 o 
  -9   8   3      119.32      130.65      4.21 o 
  -8   8   3       29.48       31.67      1.85 o 
  -7   8   3        4.68        1.36      1.18 o 
  -6   8   3       60.01       45.54      2.60 o 
  -5   8   3       93.84       77.08      2.80 o 
  -4   8   3      112.40      123.11      3.27 o 
  -3   8   3      114.10      127.42      2.92 o 
  -2   8   3        5.25        9.01      1.25 o 
  -1   8   3      130.15      151.41      3.31 o 
   0   8   3        2.05        0.57      2.01 o 
   1   8   3       19.75       15.34      3.65 o 
   2   8   3        1.88        3.65      2.11 o 
   3   8   3        0.71        2.46      2.39 o 
 -10   9   3       24.49       42.23      4.04 o 
  -9   9   3       26.66       23.92      2.33 o 
  -8   9   3        6.53        3.97      1.41 o 
  -7   9   3        9.48        9.93      1.71 o 
  -6   9   3       56.21       67.79      5.97 o 
  -5   9   3        0.81        5.78      1.27 o 
  -4   9   3        9.34       26.03      1.65 o 
  -3   9   3       56.88       46.53      1.99 o 
  -2   9   3       42.20       35.90      2.34 o 
  -1   9   3        6.98        6.43      1.80 o 
   0   9   3       27.22       36.16      2.51 o 
   1   9   3        1.89        2.18      1.82 o 
   2   9   3        7.53       11.45      2.47 o 
  -9  10   3       72.00       75.81      4.89 o 
  -8  10   3        2.65        5.17      2.78 o 
  -7  10   3      101.51      121.84      4.22 o 
  -6  10   3        6.25        1.22      1.65 o 
  -5  10   3        0.15        0.77      2.80 o 
  -4  10   3       34.46       36.01      1.97 o 
  -3  10   3        0.57        3.19      1.76 o 
  -2  10   3        1.08        1.82      1.83 o 
  -1  10   3        3.24        5.86      2.08 o 
   0  10   3        6.44        4.14      3.99 o 
  -8  11   3        9.80        2.58      2.00 o 
  -7  11   3       53.99       56.85      2.98 o 
  -6  11   3        0.36        0.35      2.03 o 
  -5  11   3        0.17        5.25      2.78 o 
  -4  11   3        9.12       16.97      2.18 o 
  -3  11   3        0.85        0.86      1.90 o 
  -2  11   3        7.64       10.36      3.03 o 
   0 -12   4        4.51        5.81      2.10 o 
   1 -12   4       14.60       14.28      2.16 o 
   2 -12   4        1.63       -1.94      1.84 o 
   3 -12   4        4.24       -0.93      2.98 o 
   4 -12   4       30.12       33.69      2.85 o 
   5 -12   4       30.29       33.85      2.87 o 
   6 -12   4        1.61        0.53      2.11 o 
  -2 -11   4        4.23        1.20      2.09 o 
  -1 -11   4        0.16       -0.99      3.11 o 
   0 -11   4       19.51       18.30      2.23 o 
   1 -11   4       21.54       24.92      2.36 o 
   2 -11   4       58.28       56.47      2.32 o 
   3 -11   4        0.96        1.88      1.95 o 
   4 -11   4        0.43        1.98      1.92 o 
   5 -11   4       33.22       35.27      3.27 o 
   6 -11   4       60.41       73.71      3.63 o 
   7 -11   4       63.82       70.46      5.19 o 
  -4 -10   4        2.12        4.11      2.15 o 
  -3 -10   4        6.39        5.91      3.03 o 
  -2 -10   4       30.00       30.38      2.75 o 
  -1 -10   4       32.14       41.28      5.81 o 
   0 -10   4        0.18        0.79      1.30 o 
   1 -10   4        9.21        6.01      1.36 o 
   2 -10   4       80.25       76.81      2.58 o 
   3 -10   4       59.85       64.67      3.11 o 
   4 -10   4      139.42      134.93      4.33 o 
   5 -10   4      295.36      295.95      6.90 o 
   6 -10   4       22.56       19.95      2.78 o 
   7 -10   4       18.45       27.97      5.86 o 
   8 -10   4       36.74       30.51      2.88 o 
  -5  -9   4        4.18        5.98      1.98 o 
  -4  -9   4       78.86       94.47      6.20 o 
  -3  -9   4       23.12       18.55      2.16 o 
  -2  -9   4       86.71       94.66      2.78 o 
  -1  -9   4        2.75        2.88      1.38 o 
   0  -9   4       55.21       48.39      2.00 o 
   1  -9   4       38.28       39.52      1.75 o 
   2  -9   4      271.88      274.41      4.79 o 
   3  -9   4       14.25       14.53      1.85 o 
   4  -9   4       21.76       26.81      2.27 o 
   5  -9   4        6.73        3.67      1.27 o 
   6  -9   4       18.68       20.70      1.65 o 
   7  -9   4      152.43      149.11      4.63 o 
   8  -9   4       92.94      102.64     15.48 o 
   9  -9   4       29.42       39.50      2.97 o 
  -6  -8   4        1.18        2.63      2.98 o 
  -5  -8   4        7.36       13.23      2.11 o 
  -4  -8   4        0.29        1.79      1.55 o 
  -3  -8   4       89.75       78.95      2.51 o 
  -2  -8   4       36.94       34.52      1.68 o 
  -1  -8   4      236.21      227.37      4.19 o 
   0  -8   4       46.07       51.26      1.93 o 
   1  -8   4       35.08       38.75      1.68 o 
   2  -8   4      122.68      111.48      2.59 o 
   3  -8   4        9.43        7.22      1.11 o 
   4  -8   4     1373.79     1392.44     34.10 o 
   5  -8   4      130.90      129.67      3.24 o 
   6  -8   4       26.07       32.45      1.75 o 
   7  -8   4       37.62       44.43      2.07 o 
   8  -8   4       68.47       55.49      4.11 o 
   9  -8   4       12.24        6.82      2.07 o 
  -7  -7   4       23.62       31.55      2.54 o 
  -6  -7   4        0.44       -0.64      1.68 o 
  -5  -7   4        8.94        9.66      1.41 o 
  -4  -7   4       21.18       19.60      1.55 o 
  -3  -7   4       26.42       28.63      1.60 o 
  -2  -7   4      433.78      451.93      6.90 o 
  -1  -7   4      276.55      274.98      5.48 o 
   0  -7   4       71.70       87.26      2.21 o 
   1  -7   4      310.13      294.06      4.74 o 
   2  -7   4      294.11      286.44      3.88 o 
   3  -7   4      167.08      173.93      2.75 o 
   4  -7   4      528.61      518.95      7.75 o 
   5  -7   4      165.20      142.25      3.20 o 
   6  -7   4       16.84       14.41      1.42 o 
   7  -7   4      203.97      198.62      5.20 o 
   8  -7   4      124.67      125.28      5.50 o 
   9  -7   4      107.99      113.53      4.20 o 
  -8  -6   4       11.15       10.59      3.14 o 
  -7  -6   4       33.26       34.00      2.02 o 
  -6  -6   4       14.85       19.54      1.69 o 
  -5  -6   4       83.57       92.25      2.67 o 
  -4  -6   4      121.26      108.77      2.84 o 
  -3  -6   4        0.26        0.03      0.94 o 
  -2  -6   4      698.26      655.68      9.23 o 
  -1  -6   4     1009.54     1039.54     14.34 o 
   0  -6   4     1152.79     1131.49     15.01 o 
   1  -6   4      192.35      182.90      2.65 o 
   2  -6   4       14.28       11.58      0.71 o 
   3  -6   4        1.29        0.91      0.58 o 
   4  -6   4      486.24      439.53      8.20 o 
   5  -6   4       40.93       44.13      1.79 o 
   6  -6   4      486.71      473.44      7.37 o 
   7  -6   4       37.08       45.19      2.00 o 
   8  -6   4        2.74        0.47      1.74 o 
   9  -6   4        0.19        1.17      1.98 o 
  -8  -5   4      232.08      253.65      6.26 o 
  -7  -5   4        6.00        4.70      2.37 o 
  -6  -5   4      115.43      122.40      3.01 o 
  -5  -5   4       87.68       75.70      2.47 o 
  -4  -5   4       90.71       86.61      2.51 o 
  -3  -5   4      557.73      539.01      7.95 o 
  -2  -5   4      222.34      234.33      5.25 o 
  -1  -5   4        2.38        2.83      0.72 o 
   0  -5   4        3.44        0.94      0.68 o 
   1  -5   4      554.06      499.66      5.95 o 
   2  -5   4     1566.42     1615.72     17.92 o 
   3  -5   4     2294.65     2373.44     26.11 o 
   4  -5   4      159.37      148.99      2.99 o 
   5  -5   4       16.68       14.25      1.62 o 
   6  -5   4        5.62        6.96      1.18 o 
   7  -5   4      215.96      202.81      4.07 o 
   8  -5   4       69.26       73.34      3.25 o 
   9  -5   4       73.07       71.56      3.50 o 
  -9  -4   4        0.28        1.77      1.97 o 
  -8  -4   4      105.74       95.17      3.79 o 
  -7  -4   4        2.52        4.83      1.67 o 
  -6  -4   4       87.78       83.99      2.42 o 
  -5  -4   4       70.15       74.30      2.12 o 
  -4  -4   4       14.97       14.84      1.17 o 
  -3  -4   4      265.44      264.59      4.20 o 
  -2  -4   4      808.46      807.58     10.84 o 
  -1  -4   4       25.15       28.00      1.35 o 
   0  -4   4     1287.48     1302.14     14.47 o 
   1  -4   4      688.91      665.44      7.65 o 
   2  -4   4      124.98      119.48      2.20 o 
   3  -4   4      114.43      121.94      2.96 o 
   4  -4   4      404.34      407.84      6.18 o 
   5  -4   4       74.84       67.94      2.30 o 
   6  -4   4      195.21      189.40      3.75 o 
   7  -4   4      141.84      143.74      3.35 o 
   8  -4   4       12.28       15.30      2.07 o 
   9  -4   4       25.08       24.25      2.43 o 
 -10  -3   4        0.36        2.67      2.47 o 
  -9  -3   4       78.93       83.15      3.53 o 
  -8  -3   4       93.10      102.43      3.53 o 
  -7  -3   4       88.77       87.09      3.16 o 
  -6  -3   4       46.24       51.66      2.07 o 
  -5  -3   4       68.28       62.97      1.46 o 
  -4  -3   4      525.61      535.22      6.37 o 
  -3  -3   4     3005.95     3119.23     33.97 o 
  -2  -3   4     1852.08     1819.83     23.25 o 
  -1  -3   4       30.22       34.29      0.94 o 
   0  -3   4        2.57        0.49      0.54 o 
   1  -3   4     1049.34     1076.59     12.00 o 
   2  -3   4     1881.40     1930.15     24.88 o 
   3  -3   4     3286.57     3435.45     43.87 o 
   4  -3   4      127.19      126.42      3.42 o 
   5  -3   4      734.21      691.44      9.83 o 
   6  -3   4       15.50       13.56      1.56 o 
   7  -3   4       62.13       69.72      2.91 o 
   8  -3   4        1.12       -0.16      1.31 o 
   9  -3   4       64.24       65.45      3.36 o 
 -10  -2   4       28.69       33.73      2.59 o 
  -9  -2   4      130.10      139.18      4.31 o 
  -8  -2   4      234.38      231.28      5.44 o 
  -7  -2   4        4.82        4.00      1.03 o 
  -6  -2   4      495.89      485.31      6.90 o 
  -5  -2   4      906.53      951.89     10.89 o 
  -4  -2   4      405.54      352.50      5.13 o 
  -3  -2   4     1948.22     1908.46     20.93 o 
  -2  -2   4       21.37       23.17      0.68 o 
  -1  -2   4       13.01       21.37      0.67 o 
   0  -2   4       23.22       20.65      0.65 o 
   1  -2   4     1679.63     1660.35     18.24 o 
   2  -2   4      209.46      173.33      3.54 o 
   3  -2   4       76.56       71.24      2.48 o 
   4  -2   4       42.46       51.26      4.29 o 
   5  -2   4       50.02       51.67      1.89 o 
   6  -2   4     1239.64     1251.85     17.06 o 
   7  -2   4        6.91        4.35      1.53 o 
   8  -2   4      102.46      103.96      3.06 o 
   9  -2   4        2.53        1.87      2.05 o 
 -11  -1   4       10.76        8.90      3.29 o 
 -10  -1   4        0.35        0.02      1.81 o 
  -9  -1   4       67.26       65.82      2.44 o 
  -8  -1   4       72.71       74.22      2.32 o 
  -7  -1   4       96.40       92.03      3.76 o 
  -6  -1   4       93.56       73.98      2.41 o 
  -5  -1   4        0.48        0.59      0.48 o 
  -4  -1   4        4.60        2.65      0.44 o 
  -3  -1   4     2020.29     2040.42     22.33 o 
  -2  -1   4      220.86      239.49      2.97 o 
  -1  -1   4     3168.33     3179.75     34.45 o 
   0  -1   4     1324.90     1289.36     14.22 o 
   1  -1   4       33.36       37.32      0.86 o 
   2  -1   4      334.71      375.30      4.53 o 
   3  -1   4     1582.81     1593.40     17.69 o 
   4  -1   4      249.91      238.50      4.35 o 
   5  -1   4      488.30      469.32      7.12 o 
   6  -1   4      118.32      112.18      2.85 o 
   7  -1   4        2.47        2.61      1.31 o 
   8  -1   4        0.72        2.31      1.47 o 
   9  -1   4       41.82       49.11      4.63 o 
 -11   0   4        0.99       -1.90      2.88 o 
 -10   0   4       73.95       72.36      4.51 o 
  -9   0   4       93.58       93.84      2.66 o 
  -8   0   4       35.43       31.27      1.82 o 
  -7   0   4      119.25      108.44      2.52 o 
  -6   0   4     3196.00     3374.24     42.85 o 
  -5   0   4     1107.42     1211.69     16.29 o 
  -4   0   4     2051.25     1930.69     21.19 o 
  -3   0   4      510.43      500.13      5.80 o 
  -2   0   4      849.50      977.56     12.62 o 
  -1   0   4        1.51        1.75      0.33 o 
   0   0   4     3361.45     3504.15     37.97 o 
   1   0   4     1246.51     1344.61     14.91 o 
   2   0   4      276.99      201.57      2.72 o 
   3   0   4      235.99      253.81      4.11 o 
   4   0   4      148.41      132.55      2.96 o 
   5   0   4      274.29      291.54      4.95 o 
   6   0   4      365.86      373.55      6.16 o 
   7   0   4        1.07       -0.54      2.78 o 
   8   0   4       39.59       41.06      2.79 o 
 -11   1   4       19.34       22.20      2.43 o 
 -10   1   4        2.22        3.00      1.54 o 
  -9   1   4      441.97      448.39      7.03 o 
  -8   1   4      101.98       99.86      2.50 o 
  -7   1   4      154.62      121.61      2.67 o 
  -6   1   4      875.50      849.62     11.52 o 
  -5   1   4      405.20      376.77      5.52 o 
  -4   1   4       25.07       16.87      0.81 o 
  -3   1   4     1533.77     1568.98     17.26 o 
  -2   1   4      288.87      307.26      3.73 o 
  -1   1   4     1611.01     1560.51     17.16 o 
   0   1   4       58.28       46.84      0.97 o 
   1   1   4     6600.05     7079.39     76.40 o 
   2   1   4      110.84      113.75      1.87 o 
   3   1   4      217.38      221.41      4.64 o 
   4   1   4        2.51        1.97      0.72 o 
   5   1   4      308.96      306.22      8.36 o 
   6   1   4       15.45       15.68      1.98 o 
   7   1   4       16.27       24.36      2.27 o 
   8   1   4        1.16        0.76      2.01 o 
 -11   2   4       42.90       37.56      2.79 o 
 -10   2   4      278.91      276.72      5.05 o 
  -9   2   4       25.52       21.41      1.51 o 
  -8   2   4       81.69       80.69      3.43 o 
  -7   2   4      115.89       88.72      2.25 o 
  -6   2   4     1279.44     1340.35     17.63 o 
  -5   2   4      321.30      330.93      4.99 o 
  -4   2   4     2152.35     2052.60     22.52 o 
  -3   2   4     2274.34     2423.46     26.44 o 
  -2   2   4     1799.00     1746.45     19.19 o 
  -1   2   4      151.19      152.96      2.11 o 
   0   2   4     1331.09     1415.05     17.36 o 
   1   2   4      250.61      250.13      3.72 o 
   2   2   4       36.20       25.07      0.95 o 
   3   2   4       99.48       99.24      2.33 o 
   4   2   4      208.81      191.82      6.43 o 
   5   2   4       27.94       30.74      2.20 o 
   6   2   4       71.68       73.85      7.46 o 
   7   2   4        2.68        0.06      2.26 o 
 -11   3   4       53.26       57.28      5.89 o 
 -10   3   4        9.70        5.03      1.58 o 
  -9   3   4      163.41      161.95      6.46 o 
  -8   3   4        6.45        3.96      1.07 o 
  -7   3   4      749.00      722.57     10.14 o 
  -6   3   4      210.25      186.05      3.35 o 
  -5   3   4       57.61       38.96      1.38 o 
  -4   3   4     1314.54     1429.06     15.88 o 
  -3   3   4        4.70        5.18      0.83 o 
  -2   3   4     1039.85      996.89     11.22 o 
  -1   3   4     1040.32     1046.84     13.52 o 
   0   3   4       52.56       56.98      1.55 o 
   1   3   4      598.47      642.73      8.77 o 
   2   3   4        0.21       -0.08      0.64 o 
   3   3   4        5.22        8.20      1.44 o 
   4   3   4       46.55       43.85      1.77 o 
   5   3   4      192.63      182.89      4.76 o 
   6   3   4       15.96       10.60      2.09 o 
   7   3   4       24.90       31.72      2.70 o 
 -12   4   4        2.29        5.20      2.25 o 
 -11   4   4       12.56       17.01      2.44 o 
 -10   4   4      390.93      404.11      8.94 o 
  -9   4   4      239.25      233.36      4.45 o 
  -8   4   4      461.93      449.06     10.55 o 
  -7   4   4        8.90        8.14      1.09 o 
  -6   4   4       36.27       29.30      1.31 o 
  -5   4   4      450.68      409.13      7.49 o 
  -4   4   4     1300.91     1427.99     15.94 o 
  -3   4   4     1115.02     1198.23     13.48 o 
  -2   4   4      962.93      967.18     12.66 o 
  -1   4   4        1.98        1.20      0.73 o 
   0   4   4       67.88       65.17      1.81 o 
   1   4   4       77.69       67.88      2.48 o 
   2   4   4      352.32      344.90      7.53 o 
   3   4   4        0.59       -0.05      0.97 o 
   4   4   4        3.38        6.45      1.31 o 
   5   4   4       28.60       21.96      2.29 o 
   6   4   4        0.42        1.85      3.01 o 
 -12   5   4        5.68        5.35      2.25 o 
 -11   5   4      248.95      248.19      6.36 o 
 -10   5   4        4.00        3.75      2.88 o 
  -9   5   4        0.01       -0.02      1.24 o 
  -8   5   4      771.99      724.54     10.40 o 
  -7   5   4      400.14      356.16      5.69 o 
  -6   5   4      553.28      525.85      8.68 o 
  -5   5   4       29.42       33.41      1.10 o 
  -4   5   4       14.95       24.84      0.97 o 
  -3   5   4       21.46       29.91      1.01 o 
  -2   5   4       12.50        4.09      0.87 o 
  -1   5   4      906.07      915.20     12.19 o 
   0   5   4      515.60      503.06      7.27 o 
   1   5   4      145.75      143.26      3.71 o 
   2   5   4        0.64        3.14      1.13 o 
   3   5   4      259.84      230.14      5.33 o 
   4   5   4        0.30        1.79      1.30 o 
   5   5   4        2.76        1.24      1.83 o 
 -11   6   4       18.68       27.12      2.65 o 
 -10   6   4      152.79      151.52      4.69 o 
  -9   6   4      646.53      609.66      9.20 o 
  -8   6   4       81.93       80.78      3.11 o 
  -7   6   4       37.74       30.36      1.60 o 
  -6   6   4       40.16       52.27      1.86 o 
  -5   6   4       29.17       18.81      0.99 o 
  -4   6   4        6.23        2.70      0.85 o 
  -3   6   4       49.62       50.88      1.73 o 
  -2   6   4       98.08      108.18      2.50 o 
  -1   6   4     1955.90     1833.96     23.54 o 
   0   6   4      160.75      177.19      3.51 o 
   1   6   4       22.09       23.40      1.51 o 
   2   6   4       80.71       75.51      3.02 o 
   3   6   4        0.22        0.58      1.24 o 
   4   6   4       16.18       21.63      4.04 o 
   5   6   4       22.28       28.90      3.91 o 
 -11   7   4      264.26      304.53     18.93 o 
 -10   7   4        3.00        1.69      1.78 o 
  -9   7   4      159.77      179.64      3.91 o 
  -8   7   4       66.43       72.84      2.44 o 
  -7   7   4      234.75      200.07      3.91 o 
  -6   7   4      304.60      283.73      9.35 o 
  -5   7   4      339.82      340.53      8.20 o 
  -4   7   4       12.93       16.92      1.28 o 
  -3   7   4      132.60      161.37      3.24 o 
  -2   7   4       84.59       96.07      2.54 o 
  -1   7   4      524.98      497.55      9.16 o 
   0   7   4      532.78      520.56      7.80 o 
   1   7   4       43.83       47.37      2.02 o 
   2   7   4        1.12        2.39      1.33 o 
   3   7   4       14.86       17.62      2.17 o 
   4   7   4        2.78        0.69      1.82 o 
 -11   8   4        0.04        0.12      1.94 o 
 -10   8   4       44.93       35.04      2.69 o 
  -9   8   4        6.32        6.43      2.10 o 
  -8   8   4      214.34      219.25      4.36 o 
  -7   8   4       24.42       37.14      2.35 o 
  -6   8   4       11.01       38.26      2.28 o 
  -5   8   4        1.63        8.65      1.69 o 
  -4   8   4      185.49      189.84      5.19 o 
  -3   8   4       48.26       40.55      1.82 o 
  -2   8   4       40.97       29.41      1.69 o 
  -1   8   4      143.44      121.23      3.20 o 
   0   8   4        7.99       12.03      1.51 o 
   1   8   4        0.96        0.03      1.68 o 
   2   8   4        6.84        6.05      2.03 o 
   3   8   4        6.15        8.13      2.14 o 
 -10   9   4       18.10       19.95      2.36 o 
  -9   9   4       27.79       51.69      2.81 o 
  -8   9   4        7.89        2.47      2.13 o 
  -7   9   4        7.61       21.89      2.18 o 
  -6   9   4       81.04       69.87      2.99 o 
  -5   9   4      224.06      186.28      4.80 o 
  -4   9   4        0.38       -0.74      1.21 o 
  -3   9   4       49.46       62.17      4.62 o 
  -2   9   4       26.89       18.76      1.60 o 
  -1   9   4       11.23       14.74      2.08 o 
   0   9   4        0.13       -0.38      1.85 o 
   1   9   4       10.85       11.25      2.34 o 
  -9  10   4       15.91       20.12      4.32 o 
  -8  10   4       31.11       29.80      2.47 o 
  -7  10   4       12.60       22.19      2.62 o 
  -6  10   4        6.96       13.30      2.70 o 
  -5  10   4        0.03        0.07      2.24 o 
  -4  10   4       29.81       43.79      2.09 o 
  -3  10   4        2.39        1.83      1.82 o 
  -2  10   4       10.14        9.75      2.07 o 
  -1  10   4        1.02        1.58      3.06 o 
   0  10   4        0.02       -1.25      1.96 o 
  -8  11   4        0.09        2.47      1.99 o 
  -7  11   4        4.20       -1.26      4.24 o 
  -6  11   4        0.45       -1.44      1.78 o 
  -5  11   4        7.48        2.57      2.78 o 
  -4  11   4       29.85       33.09      2.62 o 
  -3  11   4        6.93       17.15      5.89 o 
   0 -12   5        0.93        1.92      1.98 o 
   1 -12   5        9.58       12.77      2.42 o 
   2 -12   5       11.30       17.90      3.60 o 
   3 -12   5        1.33        3.24      2.31 o 
   4 -12   5        8.97       14.26      2.35 o 
   5 -12   5       11.35       17.05      2.60 o 
  -2 -11   5        1.32        4.11      2.13 o 
  -1 -11   5        3.84        7.49      1.91 o 
   0 -11   5        2.70        4.69      2.93 o 
   1 -11   5       18.49       17.37      1.77 o 
   2 -11   5       63.47       64.90      3.25 o 
   3 -11   5      159.74      155.49      4.87 o 
   4 -11   5        0.49        0.59      2.00 o 
   5 -11   5       80.41       64.56      3.81 o 
   6 -11   5       12.90       14.83      3.63 o 
   7 -11   5       71.25       61.77      4.83 o 
  -4 -10   5       16.46       14.31      2.30 o 
  -3 -10   5        0.05        1.58      2.11 o 
  -2 -10   5        3.94        5.86      1.96 o 
  -1 -10   5       18.37       21.41      2.84 o 
   0 -10   5       90.82       92.16      2.77 o 
   1 -10   5       53.88       55.60      2.82 o 
   2 -10   5       39.40       48.77      2.09 o 
   3 -10   5       13.33       16.88      2.16 o 
   4 -10   5      229.50      222.94      8.23 o 
   5 -10   5      124.95      122.17      5.12 o 
   6 -10   5      185.07      179.25      7.38 o 
   7 -10   5       21.37       27.36      3.86 o 
  -5  -9   5        1.57        5.14      2.12 o 
  -4  -9   5       13.91       15.18      2.09 o 
  -3  -9   5      154.04      155.90      3.67 o 
  -2  -9   5        5.59        5.61      1.37 o 
  -1  -9   5       10.88       15.52      1.54 o 
   0  -9   5       20.80       18.07      1.51 o 
   1  -9   5        0.38       -0.41      1.12 o 
   2  -9   5      183.56      174.27      3.57 o 
   3  -9   5      612.64      642.02     11.99 o 
   4  -9   5       13.39       10.85      2.02 o 
   5  -9   5        1.25        2.61      1.72 o 
   6  -9   5       28.26       20.76      1.73 o 
   7  -9   5        5.09        5.13      1.51 o 
   8  -9   5       86.91       95.57      3.95 o 
  -6  -8   5        0.99       -2.95      1.75 o 
  -5  -8   5        0.43        1.47      1.44 o 
  -4  -8   5       59.71       63.75      2.52 o 
  -3  -8   5       30.62       29.12      2.32 o 
  -2  -8   5        7.51       11.52      2.84 o 
  -1  -8   5       84.63       80.09      2.40 o 
   0  -8   5      585.78      571.81      8.44 o 
   1  -8   5      227.74      222.85      4.58 o 
   2  -8   5      442.79      446.54      6.76 o 
   3  -8   5       11.93        5.77      1.53 o 
   4  -8   5       90.25       88.58      3.09 o 
   5  -8   5      149.79      131.09      3.33 o 
   6  -8   5      126.11      123.85      3.20 o 
   7  -8   5      158.02      157.10      4.46 o 
   8  -8   5        7.20       15.94      2.26 o 
  -7  -7   5       30.26       36.36      3.86 o 
  -6  -7   5        0.18       -0.39      1.78 o 
  -5  -7   5        4.48        8.23      1.43 o 
  -4  -7   5      143.11      129.91      3.22 o 
  -3  -7   5      124.91      112.90      2.82 o 
  -2  -7   5       60.86       59.47      2.19 o 
  -1  -7   5       79.25       74.22      2.58 o 
   0  -7   5        6.19        8.32      1.40 o 
   1  -7   5       39.81       41.59      1.85 o 
   2  -7   5      550.07      543.64      6.70 o 
   3  -7   5      117.38      116.52      2.68 o 
   4  -7   5      690.20      659.72     11.47 o 
   5  -7   5      257.58      260.20      4.74 o 
   6  -7   5       39.57       44.17      1.99 o 
   7  -7   5       62.51       60.16      2.48 o 
   8  -7   5       81.30       75.70      3.39 o 
   9  -7   5        0.80        0.19      1.98 o 
  -8  -6   5       17.40       19.06      2.47 o 
  -7  -6   5       38.51       33.71      2.58 o 
  -6  -6   5        3.53        2.54      1.44 o 
  -5  -6   5        5.88        4.44      1.23 o 
  -4  -6   5      568.88      558.08      8.31 o 
  -3  -6   5        1.01        0.43      0.95 o 
  -2  -6   5      231.08      243.39      4.20 o 
  -1  -6   5      744.91      793.11     10.92 o 
   0  -6   5       87.98       78.44      2.29 o 
   1  -6   5      861.36      862.50      9.98 o 
   2  -6   5      640.90      639.70      7.62 o 
   3  -6   5      187.39      199.37      3.63 o 
   4  -6   5        2.51        3.36      1.02 o 
   5  -6   5       74.95       70.69      2.26 o 
   6  -6   5      138.01      124.91      6.99 o 
   7  -6   5       51.23       53.38      2.27 o 
   8  -6   5        1.32        2.79      2.57 o 
   9  -6   5        9.05       14.50      2.75 o 
  -9  -5   5        2.39       -0.04      4.32 o 
  -8  -5   5        7.26        6.48      2.06 o 
  -7  -5   5       56.76       63.54      4.04 o 
  -6  -5   5       78.99       83.63      3.55 o 
  -5  -5   5       20.18       26.37      2.60 o 
  -4  -5   5      578.85      579.12      8.40 o 
  -3  -5   5       31.26       34.99      1.47 o 
  -2  -5   5      270.08      263.40      4.27 o 
  -1  -5   5      894.07      909.04     12.19 o 
   0  -5   5      346.48      356.11      4.44 o 
   1  -5   5       25.58       37.82      1.07 o 
   2  -5   5     1291.11     1361.60     15.27 o 
   3  -5   5       26.43       29.45      1.33 o 
   4  -5   5      323.08      316.07      6.09 o 
   5  -5   5      349.55      346.35      5.69 o 
   6  -5   5      342.52      312.12      5.42 o 
   7  -5   5        6.78        6.52      1.40 o 
   8  -5   5       74.47       70.15      3.32 o 
   9  -5   5        5.07        3.46      2.07 o 
  -9  -4   5       12.27       18.11      4.73 o 
  -8  -4   5      124.46      131.21      4.71 o 
  -7  -4   5       62.04       52.14      3.78 o 
  -6  -4   5       70.18       66.53      2.15 o 
  -5  -4   5      359.61      322.10      6.12 o 
  -4  -4   5      401.14      407.18      6.81 o 
  -3  -4   5      223.62      185.43      3.28 o 
  -2  -4   5      152.66      142.56      2.68 o 
  -1  -4   5       81.02       87.40      1.48 o 
   0  -4   5      242.63      283.01      4.11 o 
   1  -4   5      603.16      620.42      7.24 o 
   2  -4   5     2448.85     2585.79     28.30 o 
   3  -4   5     1318.53     1354.22     21.58 o 
   4  -4   5       47.06       39.97      2.34 o 
   5  -4   5      111.95      107.36      2.66 o 
   6  -4   5       11.85       12.78      1.43 o 
   7  -4   5      276.64      279.51      5.20 o 
   8  -4   5        8.96       10.07      1.59 o 
   9  -4   5      114.43      133.01      4.55 o 
 -10  -3   5       57.10       61.02      3.28 o 
  -9  -3   5        9.29        7.22      1.96 o 
  -8  -3   5      230.74      221.07      8.87 o 
  -7  -3   5       74.56       78.27      5.19 o 
  -6  -3   5      562.49      542.18     14.57 o 
  -5  -3   5      428.56      394.75      5.96 o 
  -4  -3   5      128.09      127.83      2.53 o 
  -3  -3   5       10.76        6.82      0.62 o 
  -2  -3   5       86.04       81.31      1.55 o 
  -1  -3   5      834.50      836.58     12.11 o 
   0  -3   5      472.33      483.49      5.71 o 
   1  -3   5        2.98        9.35      0.73 o 
   2  -3   5       61.96       71.03      1.81 o 
   3  -3   5       20.98       22.65      1.20 o 
   4  -3   5      550.65      559.26      8.17 o 
   5  -3   5        6.65       10.22      1.51 o 
   6  -3   5      176.65      168.39      4.42 o 
   7  -3   5       14.90       15.87      1.64 o 
   8  -3   5        0.06        2.27      1.52 o 
   9  -3   5       62.16       68.89      3.60 o 
 -10  -2   5        2.02        4.35      2.88 o 
  -9  -2   5       11.33       12.89      3.32 o 
  -8  -2   5      105.25      107.65      3.63 o 
  -7  -2   5       10.79       10.29      1.59 o 
  -6  -2   5       49.13       39.48      2.78 o 
  -5  -2   5      738.78      742.92      8.69 o 
  -4  -2   5      430.39      441.56      7.73 o 
  -3  -2   5     1168.55     1088.16     12.20 o 
  -2  -2   5     2874.33     2810.70     35.56 o 
  -1  -2   5       19.42       27.61      0.84 o 
   0  -2   5      226.92      268.31      3.39 o 
   1  -2   5      310.99      309.62      4.62 o 
   2  -2   5       28.74       28.01      3.04 o 
   3  -2   5      926.16      890.23     18.01 o 
   4  -2   5      144.40      135.96      2.88 o 
   5  -2   5        0.11        0.37      1.00 o 
   6  -2   5       16.70       19.10      2.08 o 
   7  -2   5      131.93      129.36      3.90 o 
   8  -2   5        0.53       -1.70      1.85 o 
 -11  -1   5        2.75        4.51      2.01 o 
 -10  -1   5       27.66       32.17      2.48 o 
  -9  -1   5        3.47        2.08      1.68 o 
  -8  -1   5      268.29      261.57      4.64 o 
  -7  -1   5       75.30       81.73      2.17 o 
  -6  -1   5     1261.35     1238.64     16.66 o 
  -5  -1   5      896.06      876.17     10.06 o 
  -4  -1   5      208.38      246.95      3.23 o 
  -3  -1   5     1379.23     1310.44     16.95 o 
  -2  -1   5     2419.56     2508.44     27.36 o 
  -1  -1   5      507.11      554.67      6.45 o 
   0  -1   5     1784.85     1744.41     19.20 o 
   1  -1   5       11.90        7.04      0.51 o 
   2  -1   5      436.22      415.48      5.99 o 
   3  -1   5       42.86       49.40      1.89 o 
   4  -1   5      731.68      752.71     10.65 o 
   5  -1   5       41.01       46.44      1.94 o 
   6  -1   5      319.31      309.38      5.42 o 
   7  -1   5        0.95        1.17      2.06 o 
   8  -1   5       19.83       22.35      2.44 o 
 -11   0   5       99.52       97.08      7.07 o 
 -10   0   5        1.98        2.57      1.50 o 
  -9   0   5      155.79      155.73      3.43 o 
  -8   0   5      218.66      208.52      3.94 o 
  -7   0   5       16.70       25.33      2.23 o 
  -6   0   5       35.77       28.03      1.31 o 
  -5   0   5      874.52      905.48     10.33 o 
  -4   0   5      282.71      344.34      4.41 o 
  -3   0   5      333.65      281.14      3.54 o 
  -2   0   5     4048.22     4086.59     44.29 o 
  -1   0   5     1481.95     1459.91     16.13 o 
   0   0   5       18.44       26.06      0.82 o 
   1   0   5       54.05       55.94      1.60 o 
   2   0   5        8.50        9.55      0.65 o 
   3   0   5      796.69      819.81      9.59 o 
   4   0   5      372.10      391.09      6.17 o 
   5   0   5      281.13      288.48      5.04 o 
   6   0   5        1.42        1.23      1.72 o 
   7   0   5        0.88        3.72      1.90 o 
   8   0   5        0.58       -1.03      1.98 o 
 -11   1   5       37.35       41.17      2.18 o 
 -10   1   5       37.59       37.76      1.96 o 
  -9   1   5      176.35      152.24      3.38 o 
  -8   1   5       51.60       53.14      2.04 o 
  -7   1   5       35.04       32.39      1.47 o 
  -6   1   5     2313.98     2372.25     30.46 o 
  -5   1   5      552.66      545.95      7.67 o 
  -4   1   5      276.45      240.73      3.22 o 
  -3   1   5       18.49       11.18      0.57 o 
  -2   1   5      520.54      540.31      6.33 o 
  -1   1   5     1077.31     1101.52     12.35 o 
   0   1   5     1559.96     1568.48     17.39 o 
   1   1   5       53.62       49.08      1.57 o 
   2   1   5      676.37      651.16      7.72 o 
   3   1   5       20.10       14.45      1.22 o 
   4   1   5      234.49      222.11      6.76 o 
   5   1   5        0.41        0.10      1.42 o 
   6   1   5       28.82       30.99      3.27 o 
   7   1   5        0.12       -0.38      1.94 o 
 -11   2   5        1.25        2.96      2.00 o 
 -10   2   5        1.20       -1.01      1.29 o 
  -9   2   5      562.28      577.86      8.70 o 
  -8   2   5       28.79       28.97      2.00 o 
  -7   2   5      499.45      453.18      6.83 o 
  -6   2   5       79.90       69.01      1.95 o 
  -5   2   5        6.36        8.19      0.84 o 
  -4   2   5       85.09       94.22      2.80 o 
  -3   2   5     1846.45     1844.35     20.33 o 
  -2   2   5      114.05      102.17      1.68 o 
  -1   2   5      319.56      293.14      3.71 o 
   0   2   5       13.74       10.21      0.59 o 
   1   2   5      486.12      566.57      6.78 o 
   2   2   5       48.32       40.91      2.90 o 
   3   2   5      451.21      407.07      6.15 o 
   4   2   5        0.68       -0.71      1.51 o 
   5   2   5       11.33       12.88      1.96 o 
   6   2   5        0.23       -0.72      1.87 o 
   7   2   5        0.03       -0.80      1.89 o 
 -12   3   5      155.74      163.51      7.23 o 
 -11   3   5        5.37        8.04      2.09 o 
 -10   3   5      161.65      164.52      3.73 o 
  -9   3   5       69.37       54.17      2.22 o 
  -8   3   5      259.89      246.72      5.36 o 
  -7   3   5        9.66       11.43      1.16 o 
  -6   3   5      643.99      634.07      8.96 o 
  -5   3   5      410.12      435.01      5.56 o 
  -4   3   5      106.23       70.72      1.54 o 
  -3   3   5      265.21      308.61      3.95 o 
  -2   3   5      115.26      117.57      1.88 o 
  -1   3   5     1186.67     1151.25     14.92 o 
   0   3   5      132.48      128.14      2.58 o 
   1   3   5       33.70       38.32      1.80 o 
   2   3   5      260.67      263.75      4.48 o 
   3   3   5       11.47        6.35      1.14 o 
   4   3   5      147.03      121.03      6.09 o 
   5   3   5        2.33        1.76      1.74 o 
   6   3   5        3.48        3.63      2.07 o 
 -12   4   5       15.42       13.97      2.42 o 
 -11   4   5       27.94       29.06      2.48 o 
 -10   4   5       41.52       31.40      1.94 o 
  -9   4   5       59.84       50.00      2.06 o 
  -8   4   5      348.53      344.22      5.71 o 
  -7   4   5     1068.01     1053.29     14.35 o 
  -6   4   5      288.80      303.15      4.93 o 
  -5   4   5      313.49      333.19      4.31 o 
  -4   4   5        1.56       -0.01      0.52 o 
  -3   4   5      531.45      534.97      6.45 o 
  -2   4   5       47.80       38.17      1.89 o 
  -1   4   5      572.65      569.71      7.99 o 
   0   4   5      117.04       91.62      2.26 o 
   1   4   5       30.73       37.45      2.43 o 
   2   4   5       22.89       20.27      1.44 o 
   3   4   5      336.57      280.75     10.04 o 
   4   4   5        0.99        0.93      1.72 o 
   5   4   5        7.03       10.79      2.11 o 
 -12   5   5       27.08       23.68      2.67 o 
 -11   5   5        5.38        5.81      2.07 o 
 -10   5   5      275.37      266.56      5.10 o 
  -9   5   5       11.16        8.80      1.37 o 
  -8   5   5        1.14        3.67      1.17 o 
  -7   5   5        7.83        2.15      1.04 o 
  -6   5   5       77.08       65.39      3.69 o 
  -5   5   5       91.95       67.57      1.93 o 
  -4   5   5      194.55      187.60      2.83 o 
  -3   5   5        1.94        3.03      1.29 o 
  -2   5   5       47.14       61.58      1.82 o 
  -1   5   5      286.69      318.22      6.44 o 
   0   5   5        0.55        1.22      0.98 o 
   1   5   5        2.70        1.91      1.86 o 
   2   5   5       24.43       29.90      2.34 o 
   3   5   5       37.54       31.93      1.80 o 
   4   5   5       19.62       17.13      2.83 o 
   5   5   5        7.70        5.11      2.75 o 
 -11   6   5       19.36       27.84      2.65 o 
 -10   6   5       17.14       17.24      1.75 o 
  -9   6   5       84.01       75.96      2.53 o 
  -8   6   5       37.90       31.20      1.67 o 
  -7   6   5      305.57      296.77      5.09 o 
  -6   6   5       74.34       74.71      2.18 o 
  -5   6   5      206.58      251.91      5.38 o 
  -4   6   5        3.01        0.20      0.91 o 
  -3   6   5       27.74       22.78      1.41 o 
  -2   6   5      465.27      448.58      6.78 o 
  -1   6   5       63.36       59.27      2.26 o 
   0   6   5       28.86       22.38      2.91 o 
   1   6   5       56.79       66.33      2.33 o 
   2   6   5       11.24        9.24      2.29 o 
   3   6   5        5.30        4.03      1.41 o 
   4   6   5        1.68        0.68      1.95 o 
 -11   7   5       10.46       11.33      2.33 o 
 -10   7   5      151.39      149.61      3.70 o 
  -9   7   5       87.57       88.01      2.79 o 
  -8   7   5       23.03       42.35      2.29 o 
  -7   7   5        8.52       14.73      2.03 o 
  -6   7   5        0.35        3.74      1.49 o 
  -5   7   5      124.21       90.49      4.83 o 
  -4   7   5      256.11      260.32      4.52 o 
  -3   7   5       28.68       22.54      1.50 o 
  -2   7   5      113.57      133.28      3.92 o 
  -1   7   5        0.72        8.01      1.57 o 
   0   7   5       31.89       39.73      1.92 o 
   1   7   5        9.77        9.74      1.54 o 
   2   7   5        0.63        1.46      1.46 o 
   3   7   5        8.20       10.18      3.01 o 
 -11   8   5       92.49      117.85      4.43 o 
 -10   8   5        5.19       11.02      1.65 o 
  -9   8   5        0.29        5.80      1.78 o 
  -8   8   5       16.61       15.32      1.98 o 
  -7   8   5      110.62       92.21      3.32 o 
  -6   8   5       41.62       29.61      2.23 o 
  -5   8   5       82.87      114.78      3.71 o 
  -4   8   5        7.82       17.48      1.93 o 
  -3   8   5        9.37       20.34      1.96 o 
  -2   8   5        1.58        1.35      1.31 o 
  -1   8   5       40.87       34.14      1.95 o 
   0   8   5        0.10        0.14      1.42 o 
   1   8   5        4.41        7.46      1.95 o 
   2   8   5        3.97        5.01      2.57 o 
 -10   9   5        0.42        0.15      2.73 o 
  -9   9   5        3.80        3.37      1.84 o 
  -8   9   5       16.18       24.44      2.33 o 
  -7   9   5       18.75       24.12      2.31 o 
  -6   9   5        1.49       11.62      4.17 o 
  -5   9   5      128.85       95.01      3.54 o 
  -4   9   5        3.92        1.59      1.37 o 
  -3   9   5        0.85        3.04      1.38 o 
  -2   9   5       16.38       23.56      2.10 o 
  -1   9   5        0.01       -1.05      1.43 o 
   0   9   5        6.88       10.86      2.20 o 
  -9  10   5        0.18        2.69      2.05 o 
  -8  10   5        6.03        0.77      1.93 o 
  -7  10   5        0.51       -1.25      2.13 o 
  -6  10   5        9.59       13.89      2.16 o 
  -5  10   5       16.70       21.00      2.34 o 
  -4  10   5        0.11       -0.84      1.42 o 
  -3  10   5       12.47        9.96      1.68 o 
  -2  10   5        0.05       -1.34      3.03 o 
  -1  10   5        1.83        3.45      4.37 o 
  -7  11   5        2.24       -2.15      1.95 o 
  -6  11   5       13.06       29.05      3.09 o 
  -5  11   5        0.06        0.94      3.01 o 
  -4  11   5        7.23        9.41      3.24 o 
   0 -12   6        3.49        3.61      1.98 o 
   1 -12   6       41.00       48.86      3.18 o 
   2 -12   6        0.26       -0.62      1.91 o 
   3 -12   6        6.58        8.00      2.91 o 
   4 -12   6        0.33        4.79      2.33 o 
  -2 -11   6        1.22       -0.36      1.95 o 
  -1 -11   6        8.52       11.37      1.77 o 
   0 -11   6       15.44       18.09      1.86 o 
   1 -11   6        0.68       -1.21      1.82 o 
   2 -11   6        3.02        0.33      1.85 o 
   3 -11   6      159.86      169.19      5.20 o 
   4 -11   6       94.68      111.81      6.22 o 
   5 -11   6       23.67       23.67      2.64 o 
   6 -11   6       56.02       60.78      5.37 o 
  -4 -10   6        9.54        6.81      2.18 o 
  -3 -10   6       56.66       66.55      4.04 o 
  -2 -10   6        4.52        4.00      1.58 o 
  -1 -10   6       15.18       17.13      1.67 o 
   0 -10   6        0.40        1.44      1.33 o 
   1 -10   6      101.83       97.74      2.93 o 
   2 -10   6        8.69        6.61      1.89 o 
   3 -10   6      165.82      173.28      5.01 o 
   4 -10   6       70.31       76.99      5.09 o 
   5 -10   6        1.91       -0.22      2.00 o 
   6 -10   6       34.98       29.27      2.67 o 
   7 -10   6       50.94       52.68      6.12 o 
  -5  -9   6        1.15        1.45      1.94 o 
  -4  -9   6        0.82        1.68      1.55 o 
  -3  -9   6       55.36       55.50      4.10 o 
  -2  -9   6       57.86       44.84      2.27 o 
  -1  -9   6       65.98       62.70      2.93 o 
   0  -9   6       21.46       26.77      2.24 o 
   1  -9   6       27.84       24.76      2.32 o 
   2  -9   6        7.30        6.49      1.83 o 
   3  -9   6      209.10      210.70      5.49 o 
   4  -9   6       76.44       74.16      4.89 o 
   5  -9   6       55.94       51.91      4.11 o 
   6  -9   6       58.94       61.85      3.27 o 
   7  -9   6        4.95        2.05      1.49 o 
  -6  -8   6       10.68        7.37      2.33 o 
  -5  -8   6       20.21       19.18      1.82 o 
  -4  -8   6        2.07        1.78      1.39 o 
  -3  -8   6      106.01      115.31      3.78 o 
  -2  -8   6        2.53        3.09      1.22 o 
  -1  -8   6      403.35      433.96      6.85 o 
   0  -8   6       43.01       46.42      3.13 o 
   1  -8   6      102.36      100.90      2.60 o 
   2  -8   6      187.17      184.14      4.78 o 
   3  -8   6      366.99      365.73      7.65 o 
   4  -8   6       93.23       96.69      4.78 o 
   5  -8   6       52.02       52.47      2.24 o 
   6  -8   6       88.98       81.70      4.54 o 
   7  -8   6      107.82       81.95      2.96 o 
   8  -8   6      146.42      146.88      8.74 o 
  -7  -7   6       10.39        7.77      2.25 o 
  -6  -7   6       94.04       94.18      4.49 o 
  -5  -7   6       34.53       35.49      1.94 o 
  -4  -7   6      126.49      129.11      3.17 o 
  -3  -7   6       17.70       13.80      1.41 o 
  -2  -7   6       56.29       55.11      2.04 o 
  -1  -7   6      254.62      241.71      4.33 o 
   0  -7   6      230.89      237.10      5.36 o 
   1  -7   6        9.28        8.87      1.05 o 
   2  -7   6      141.53      129.21      3.82 o 
   3  -7   6      175.41      174.26      3.52 o 
   4  -7   6       65.74       60.99      2.17 o 
   5  -7   6      298.86      298.51      5.32 o 
   6  -7   6        8.25        5.53      1.42 o 
   7  -7   6       70.89       72.73      3.48 o 
   8  -7   6       48.92       50.06      3.12 o 
  -8  -6   6        0.80        0.16      2.00 o 
  -7  -6   6       21.82       24.92      2.39 o 
  -6  -6   6       82.68       65.80      2.46 o 
  -5  -6   6       10.02        9.92      1.37 o 
  -4  -6   6      260.55      257.28      9.86 o 
  -3  -6   6      258.06      254.72      4.46 o 
  -2  -6   6      105.72       92.19      2.35 o 
  -1  -6   6      644.63      678.34      9.55 o 
   0  -6   6       60.57       56.82      1.79 o 
   1  -6   6       64.76       62.59      1.46 o 
   2  -6   6      138.43      141.17      2.90 o 
   3  -6   6      457.06      457.61      6.99 o 
   4  -6   6      125.80      122.10      3.45 o 
   5  -6   6       12.45       16.60      2.25 o 
   6  -6   6       27.01       28.69      1.79 o 
   7  -6   6       17.75       13.01      1.98 o 
   8  -6   6      158.25      171.62      5.21 o 
  -9  -5   6       67.17       57.39      7.25 o 
  -8  -5   6        5.32        5.64      2.39 o 
  -7  -5   6      148.89      141.66      4.36 o 
  -6  -5   6      104.97       99.50      2.88 o 
  -5  -5   6        3.88        5.54      1.16 o 
  -4  -5   6      200.00      188.72      3.58 o 
  -3  -5   6      186.51      192.27      3.57 o 
  -2  -5   6        1.56        2.75      0.85 o 
  -1  -5   6      490.00      487.51      7.05 o 
   0  -5   6      793.60      814.74      9.45 o 
   1  -5   6      266.70      275.55      4.63 o 
   2  -5   6        3.68        1.21      0.80 o 
   3  -5   6       26.46       22.80      1.34 o 
   4  -5   6       38.44       42.07      1.98 o 
   5  -5   6      355.89      362.88      6.07 o 
   6  -5   6       17.97       18.55      1.65 o 
   7  -5   6      101.22      109.86      4.55 o 
   8  -5   6        2.53        3.64      1.57 o 
  -9  -4   6       10.50       11.75      2.34 o 
  -8  -4   6       96.19       99.41      3.77 o 
  -7  -4   6       82.13       80.35      3.27 o 
  -6  -4   6        1.50        1.07      1.04 o 
  -5  -4   6       52.15       45.07      1.74 o 
  -4  -4   6      320.49      310.16      4.96 o 
  -3  -4   6      823.92      852.29     11.59 o 
  -2  -4   6     6512.74     6815.36     73.69 o 
  -1  -4   6      754.59      695.21      8.10 o 
   0  -4   6      186.94      188.01      2.68 o 
   1  -4   6      314.64      304.39      3.93 o 
   2  -4   6      264.48      294.70      4.70 o 
   3  -4   6      364.07      350.29      6.69 o 
   4  -4   6      367.97      364.83      6.61 o 
   5  -4   6        2.16        2.90      1.14 o 
   6  -4   6       19.44       16.02      1.50 o 
   7  -4   6       32.06       32.65      2.00 o 
   8  -4   6      196.80      220.48     11.14 o 
 -10  -3   6        1.41        2.89      2.37 o 
  -9  -3   6       31.89       24.60      2.41 o 
  -8  -3   6      105.50      105.59      3.76 o 
  -7  -3   6      134.82      131.86      3.98 o 
  -6  -3   6       43.16       39.00      1.66 o 
  -5  -3   6      236.39      219.62      3.86 o 
  -4  -3   6       85.65       76.25      1.53 o 
  -3  -3   6     5139.57     5487.05     59.41 o 
  -2  -3   6      521.45      439.15      5.33 o 
  -1  -3   6       24.46       26.55      0.89 o 
   0  -3   6      776.49      805.55      9.25 o 
   1  -3   6      307.12      312.26      3.98 o 
   2  -3   6      592.52      525.45      7.58 o 
   3  -3   6       26.93       25.41      1.31 o 
   4  -3   6      150.32      135.13      3.00 o 
   5  -3   6      314.96      303.63      5.32 o 
   6  -3   6        4.68        5.41      1.37 o 
   7  -3   6      111.86      102.18      3.20 o 
   8  -3   6       19.29       24.32      1.99 o 
 -10  -2   6        0.10        0.60      1.90 o 
  -9  -2   6       16.46       21.33      2.26 o 
  -8  -2   6      565.11      539.39     10.28 o 
  -7  -2   6      304.72      305.10      6.48 o 
  -6  -2   6       29.47       24.19      1.87 o 
  -5  -2   6      191.10      176.72      2.67 o 
  -4  -2   6       58.33       56.55      1.28 o 
  -3  -2   6     3470.77     3739.66     40.66 o 
  -2  -2   6     5866.39     6085.08     65.76 o 
  -1  -2   6      645.74      604.88      7.07 o 
   0  -2   6       62.66       60.40      1.26 o 
   1  -2   6        3.87        1.06      0.45 o 
   2  -2   6      435.45      436.83     26.20 o 
   3  -2   6      197.76      211.88      4.80 o 
   4  -2   6     2625.44     2672.21     34.77 o 
   5  -2   6      553.90      574.05      8.73 o 
   6  -2   6       76.16       77.32      2.61 o 
   7  -2   6        0.52        1.19      1.46 o 
   8  -2   6      113.69      115.96      7.56 o 
 -11  -1   6       45.29       42.25      3.42 o 
 -10  -1   6       18.96       19.14      2.31 o 
  -9  -1   6        9.43        8.60      1.88 o 
  -8  -1   6       20.47       18.35      1.46 o 
  -7  -1   6       58.03       70.49      2.12 o 
  -6  -1   6      264.11      254.97      4.26 o 
  -5  -1   6      531.44      553.18      6.64 o 
  -4  -1   6      355.51      335.02      4.24 o 
  -3  -1   6       99.43      138.78      2.11 o 
  -2  -1   6      141.50      120.95      1.91 o 
  -1  -1   6        1.82        2.36      0.48 o 
   0  -1   6       11.32       13.54      0.67 o 
   1  -1   6     1940.22     2002.87     22.09 o 
   2  -1   6      357.28      375.56      4.90 o 
   3  -1   6      257.18      243.65      4.25 o 
   4  -1   6      887.02      893.48     12.55 o 
   5  -1   6      307.73      295.45      5.21 o 
   6  -1   6        9.08       10.80      1.98 o 
   7  -1   6       60.35       62.42      3.23 o 
 -11   0   6       34.81       33.00      2.67 o 
 -10   0   6        1.81        2.63      2.78 o 
  -9   0   6       15.46       12.96      1.47 o 
  -8   0   6      872.09      912.69     17.80 o 
  -7   0   6      299.87      295.65      4.90 o 
  -6   0   6      427.38      390.58      5.93 o 
  -5   0   6      800.95      787.39      9.11 o 
  -4   0   6      466.52      536.04      6.38 o 
  -3   0   6       14.01        8.72      0.60 o 
  -2   0   6      381.32      397.54      4.87 o 
  -1   0   6      180.04      173.48      2.47 o 
   0   0   6       83.23       58.33      1.30 o 
   1   0   6      279.34      313.47      4.08 o 
   2   0   6       42.94       41.09      1.24 o 
   3   0   6       98.66      103.69      2.49 o 
   4   0   6      230.85      231.11      6.97 o 
   5   0   6        1.43       -0.03      1.60 o 
   6   0   6       31.89       38.52      2.65 o 
   7   0   6        9.97        9.29      2.19 o 
 -11   1   6       40.49       48.00      2.36 o 
 -10   1   6       13.71       13.80      1.61 o 
  -9   1   6      234.85      240.87      5.11 o 
  -8   1   6      174.69      156.62      3.36 o 
  -7   1   6      162.58      183.97      3.54 o 
  -6   1   6      248.30      228.63      5.62 o 
  -5   1   6      355.60      340.17      4.30 o 
  -4   1   6      136.18      134.27      2.08 o 
  -3   1   6     1058.08     1030.85     11.69 o 
  -2   1   6       11.45        8.83      0.62 o 
  -1   1   6      371.25      396.00      4.91 o 
   0   1   6      149.05      155.81      2.35 o 
   1   1   6      903.99      922.38     10.65 o 
   2   1   6       10.53       12.23      1.11 o 
   3   1   6      403.20      398.08      7.84 o 
   4   1   6        4.52        6.66      1.63 o 
   5   1   6        1.99        1.08      1.64 o 
   6   1   6        2.93        4.86      2.00 o 
   7   1   6       21.57       27.11      5.14 o 
 -11   2   6       30.48       30.96      2.03 o 
 -10   2   6       12.91        6.15      1.92 o 
  -9   2   6        7.69        9.55      1.42 o 
  -8   2   6      307.43      305.74      5.19 o 
  -7   2   6       45.64       42.65      2.13 o 
  -6   2   6     1441.17     1454.78     19.19 o 
  -5   2   6      957.09      983.42     18.06 o 
  -4   2   6      215.61      239.33      3.24 o 
  -3   2   6      244.51      234.86      3.19 o 
  -2   2   6        2.98        3.08      0.64 o 
  -1   2   6       23.59       33.67      1.02 o 
   0   2   6      753.13      730.72      9.90 o 
   1   2   6       61.93       62.37      1.82 o 
   2   2   6        8.99        8.05      1.06 o 
   3   2   6       13.32       15.05      2.78 o 
   4   2   6        4.14        3.30      1.70 o 
   5   2   6        9.68        7.05      3.03 o 
   6   2   6       51.45       50.36      3.02 o 
 -12   3   6        2.81        1.26      3.39 o 
 -11   3   6       21.65       22.40      1.90 o 
 -10   3   6        1.80        0.53      1.33 o 
  -9   3   6      522.58      529.32      8.17 o 
  -8   3   6      110.88      100.10      2.71 o 
  -7   3   6      202.77      198.23      5.40 o 
  -6   3   6       22.31       24.36      1.30 o 
  -5   3   6       22.81       37.86      1.46 o 
  -4   3   6        8.74        4.96      0.64 o 
  -3   3   6      729.69      780.45      9.10 o 
  -2   3   6      252.43      268.21      4.27 o 
  -1   3   6      165.97      175.31      3.19 o 
   0   3   6        0.57        2.09      0.87 o 
   1   3   6       22.19       16.76      1.23 o 
   2   3   6       30.18       30.51      2.42 o 
   3   3   6      234.04      203.33      5.11 o 
   4   3   6        8.90       10.39      1.98 o 
   5   3   6        0.05        0.93      4.24 o 
   6   3   6       52.54       68.02      3.58 o 
 -12   4   6      108.03      121.73      4.53 o 
 -11   4   6       14.96       12.95      2.50 o 
 -10   4   6       65.46       67.94      2.60 o 
  -9   4   6       33.05       31.08      1.81 o 
  -8   4   6      590.01      555.20      8.39 o 
  -7   4   6        1.56        0.11      0.95 o 
  -6   4   6      721.06      725.33     15.37 o 
  -5   4   6      201.17      218.35      3.85 o 
  -4   4   6       19.32       20.33      0.91 o 
  -3   4   6        8.85        1.08      0.79 o 
  -2   4   6        0.27        1.50      0.88 o 
  -1   4   6        2.52        0.72      1.26 o 
   0   4   6       22.09       21.03      1.32 o 
   1   4   6       24.14       13.88      1.31 o 
   2   4   6       38.36       23.34      1.56 o 
   3   4   6        9.70        5.36      1.88 o 
   4   4   6        4.20       -1.34      1.81 o 
   5   4   6        6.48        6.32      2.18 o 
 -12   5   6        1.42       -0.39      2.07 o 
 -11   5   6        1.41       -0.82      1.47 o 
 -10   5   6        9.45        9.39      1.54 o 
  -9   5   6        4.32        4.04      1.32 o 
  -8   5   6      148.71      141.38      3.71 o 
  -7   5   6      445.76      463.47      7.17 o 
  -6   5   6        2.29        0.81      0.97 o 
  -5   5   6       26.12       16.59      2.03 o 
  -4   5   6       79.35       54.26      1.83 o 
  -3   5   6      147.44      146.62      4.62 o 
  -2   5   6       58.91       63.57      2.12 o 
  -1   5   6      839.17      872.22     11.99 o 
   0   5   6       62.22       39.85      3.08 o 
   1   5   6        1.53        0.23      1.37 o 
   2   5   6        0.87       -0.19      1.19 o 
   3   5   6       44.57       35.44      2.45 o 
   4   5   6        4.65        4.79      2.06 o 
 -11   6   6       32.20       36.34      2.19 o 
 -10   6   6      110.18      115.43      3.25 o 
  -9   6   6        1.10        1.45      1.34 o 
  -8   6   6       88.20       68.67      2.35 o 
  -7   6   6        0.45        1.37      1.48 o 
  -6   6   6      202.65      203.57      4.87 o 
  -5   6   6       26.72       29.31      2.04 o 
  -4   6   6       93.57      122.17      2.79 o 
  -3   6   6       11.97       26.49      1.52 o 
  -2   6   6        0.60        0.81      1.17 o 
  -1   6   6       47.46       64.63      2.29 o 
   0   6   6       18.62       18.76      1.55 o 
   1   6   6        1.32       -0.76      1.25 o 
   2   6   6        2.50        0.59      1.37 o 
   3   6   6        0.74       -1.18      1.75 o 
 -11   7   6       12.13       20.81      3.50 o 
 -10   7   6        9.73        7.05      1.56 o 
  -9   7   6        6.92        3.26      1.35 o 
  -8   7   6        1.07        1.40      1.62 o 
  -7   7   6      116.01      143.91      4.18 o 
  -6   7   6        1.97        1.26      1.55 o 
  -5   7   6        3.47       17.01      3.39 o 
  -4   7   6       23.05       11.35      1.34 o 
  -3   7   6      126.07      107.08      2.83 o 
  -2   7   6        7.74       11.79      1.59 o 
  -1   7   6      116.21      124.24      3.46 o 
   0   7   6        9.10        4.48      1.40 o 
   1   7   6        9.41       18.80      1.76 o 
   2   7   6        0.52        1.51      1.52 o 
 -10   8   6       78.97       86.70      4.71 o 
  -9   8   6        8.43       12.06      2.75 o 
  -8   8   6       48.61       73.36      3.27 o 
  -7   8   6        5.67        1.74      1.73 o 
  -6   8   6        5.52        2.31      1.73 o 
  -5   8   6        3.24        1.91      1.65 o 
  -4   8   6        1.70        2.92      1.55 o 
  -3   8   6        5.67       12.60      1.54 o 
  -2   8   6        1.20        5.02      1.49 o 
  -1   8   6       24.59       14.98      2.42 o 
   0   8   6        1.54        2.68      1.55 o 
   1   8   6        0.02       -1.00      1.89 o 
 -10   9   6        2.13        5.19      2.05 o 
  -9   9   6       31.53       23.21      2.53 o 
  -8   9   6       16.37       17.18      2.25 o 
  -7   9   6       16.15       24.84      2.44 o 
  -6   9   6        7.63        2.63      2.11 o 
  -5   9   6       13.21       22.84      2.30 o 
  -4   9   6        1.34       -0.77      1.39 o 
  -3   9   6        4.71        7.98      1.56 o 
  -2   9   6       14.93       19.96      1.87 o 
  -1   9   6        0.38        1.71      1.58 o 
  -8  10   6       58.62       82.11      3.71 o 
  -7  10   6        0.01        3.51      2.02 o 
  -6  10   6        0.04       -0.04      1.91 o 
  -5  10   6        0.22       -0.90      1.88 o 
  -4  10   6        9.92       12.01      3.11 o 
  -3  10   6       24.00       19.93      2.49 o 
   1 -12   7       11.44       14.32      2.44 o 
   2 -12   7       11.74        9.44      2.40 o 
   3 -12   7       19.12       22.07      3.14 o 
  -2 -11   7        0.64       -0.56      1.63 o 
  -1 -11   7        6.59        7.17      1.72 o 
   0 -11   7        3.73        1.22      1.60 o 
   1 -11   7       67.57       76.00      3.62 o 
   2 -11   7        3.23        6.21      4.76 o 
   3 -11   7        0.58        2.24      2.39 o 
   4 -11   7        2.20        2.01      2.27 o 
   5 -11   7       31.98       30.47      3.42 o 
  -4 -10   7       19.88       16.17      3.91 o 
  -3 -10   7        9.89       11.43      1.76 o 
  -2 -10   7       19.41       23.37      1.90 o 
  -1 -10   7        0.24        0.11      1.38 o 
   0 -10   7        0.07        2.81      1.48 o 
   1 -10   7        6.72        8.13      2.11 o 
   2 -10   7       17.51       19.21      2.38 o 
   3 -10   7      192.74      191.98      5.51 o 
   4 -10   7       59.18       66.65      4.78 o 
   5 -10   7        0.83        2.46      2.16 o 
   6 -10   7       11.02       13.13      2.44 o 
  -5  -9   7        0.20       -2.54      1.80 o 
  -4  -9   7        1.48        2.44      1.80 o 
  -3  -9   7       61.10       63.54      2.60 o 
  -2  -9   7       27.93       26.81      1.92 o 
  -1  -9   7        0.35        0.01      1.36 o 
   0  -9   7       14.05       20.03      1.58 o 
   1  -9   7      238.84      243.60      5.98 o 
   2  -9   7        9.49       11.07      2.04 o 
   3  -9   7      172.13      185.45      5.24 o 
   4  -9   7       21.24       22.47      2.57 o 
   5  -9   7       14.64       16.39      3.34 o 
   6  -9   7       51.16       57.14      4.47 o 
   7  -9   7       62.97       63.29      2.75 o 
  -6  -8   7       16.28       18.57      2.40 o 
  -5  -8   7        8.62        5.03      1.56 o 
  -4  -8   7        7.16        5.23      1.50 o 
  -3  -8   7       41.87       49.40      2.89 o 
  -2  -8   7      355.11      363.65      6.10 o 
  -1  -8   7       38.37       35.68      2.09 o 
   0  -8   7      117.39      119.39      4.21 o 
   1  -8   7        3.83        1.69      1.57 o 
   2  -8   7       36.17       45.64      2.60 o 
   3  -8   7       78.99       81.12      3.32 o 
   4  -8   7       34.87       33.81      4.55 o 
   5  -8   7       79.99       74.07      2.60 o 
   6  -8   7       20.40       22.54      1.91 o 
   7  -8   7       14.92       12.83      1.74 o 
  -7  -7   7       12.82       15.72      2.45 o 
  -6  -7   7        0.75        1.23      1.43 o 
  -5  -7   7       40.02       38.98      2.80 o 
  -4  -7   7       13.51       15.42      1.55 o 
  -3  -7   7       99.21       98.92      3.24 o 
  -2  -7   7       92.72       86.14      5.66 o 
  -1  -7   7       75.11       65.07      2.20 o 
   0  -7   7      107.03      103.44      2.60 o 
   1  -7   7      450.84      445.24      8.77 o 
   2  -7   7      295.20      305.53     14.32 o 
   3  -7   7      134.60      127.32      3.03 o 
   4  -7   7        7.86       11.06      1.39 o 
   5  -7   7       15.56       14.08      1.60 o 
   6  -7   7       89.77       87.22      2.90 o 
   7  -7   7       33.48       32.64      2.14 o 
  -8  -6   7       14.43       15.35      2.39 o 
  -7  -6   7        3.23        1.93      1.83 o 
  -6  -6   7       35.24       38.21      2.81 o 
  -5  -6   7       16.84       16.84      1.50 o 
  -4  -6   7      125.12      117.08      2.90 o 
  -3  -6   7      238.38      242.97      5.02 o 
  -2  -6   7        8.97        9.12      1.16 o 
  -1  -6   7      167.05      160.33      3.18 o 
   0  -6   7      191.22      174.07      4.21 o 
   1  -6   7        6.18        5.39      1.36 o 
   2  -6   7       34.05       35.56      1.59 o 
   3  -6   7      176.04      178.97      3.60 o 
   4  -6   7       30.05       28.92      1.76 o 
   5  -6   7      127.43      127.05      3.21 o 
   6  -6   7       32.75       31.99      1.93 o 
   7  -6   7        0.31       -2.49      1.44 o 
   8  -6   7       19.50       19.83      1.95 o 
  -9  -5   7       44.10       52.91      4.37 o 
  -8  -5   7        1.56        2.40      2.00 o 
  -7  -5   7       29.35       27.60      2.40 o 
  -6  -5   7       74.91       75.28      2.47 o 
  -5  -5   7      106.39      104.06      2.72 o 
  -4  -5   7      609.06      592.46      8.65 o 
  -3  -5   7      755.24      726.23     10.24 o 
  -2  -5   7       78.40       80.06      2.15 o 
  -1  -5   7       41.18       33.23      2.93 o 
   0  -5   7      331.77      359.28      4.65 o 
   1  -5   7      662.59      657.76      9.35 o 
   2  -5   7      642.44      689.13     16.55 o 
   3  -5   7       54.89       46.15      3.01 o 
   4  -5   7      226.88      210.86      9.20 o 
   5  -5   7        0.15       -0.16      1.22 o 
   6  -5   7       44.28       47.58      2.19 o 
   7  -5   7        3.09        2.94      1.46 o 
   8  -5   7        7.89       10.27      1.75 o 
  -9  -4   7       65.54       63.01      3.96 o 
  -8  -4   7       11.25        8.83      1.94 o 
  -7  -4   7      125.85      123.87      4.00 o 
  -6  -4   7       93.48       96.63      2.55 o 
  -5  -4   7        5.34        2.55      2.26 o 
  -4  -4   7      419.01      394.38      6.07 o 
  -3  -4   7        1.66        4.38      0.93 o 
  -2  -4   7       35.83       28.66      1.09 o 
  -1  -4   7       15.72       19.09      1.11 o 
   0  -4   7      540.55      504.81      6.18 o 
   1  -4   7        4.75        4.19      0.83 o 
   2  -4   7       44.85       36.23      1.63 o 
   3  -4   7       35.90       38.00      2.01 o 
   4  -4   7        9.85       12.38      1.75 o 
   5  -4   7      513.61      503.46      9.30 o 
   6  -4   7       23.34       26.14      1.82 o 
   7  -4   7       17.62       20.61      1.90 o 
   8  -4   7       33.05       35.80      3.06 o 
 -10  -3   7        1.59        0.35      2.01 o 
  -9  -3   7       22.92       25.17      2.45 o 
  -8  -3   7       19.43       24.78      4.53 o 
  -7  -3   7       12.08        9.51      1.76 o 
  -6  -3   7       40.21       41.43      2.23 o 
  -5  -3   7       39.62       54.68      1.89 o 
  -4  -3   7      723.16      711.99      9.89 o 
  -3  -3   7      215.22      225.20      3.32 o 
  -2  -3   7      671.45      663.23      7.82 o 
  -1  -3   7      207.64      171.77      2.81 o 
   0  -3   7       69.51       71.17      1.49 o 
   1  -3   7      276.81      268.16      4.38 o 
   2  -3   7      463.27      472.75     11.83 o 
   3  -3   7       45.69       42.61      1.77 o 
   4  -3   7       11.63       12.11      1.32 o 
   5  -3   7      119.47      112.08      5.19 o 
   6  -3   7       76.20       79.01      2.76 o 
   7  -3   7        5.55        5.39      1.82 o 
 -10  -2   7       11.75       12.65      2.47 o 
  -9  -2   7       24.05       24.34      2.37 o 
  -8  -2   7       41.36       39.70      2.53 o 
  -7  -2   7      670.53      678.91     12.30 o 
  -6  -2   7      248.74      256.64     10.75 o 
  -5  -2   7      319.45      276.59      3.78 o 
  -4  -2   7      480.04      468.46      5.77 o 
  -3  -2   7      838.44      888.82     10.24 o 
  -2  -2   7        7.94        6.22      0.63 o 
  -1  -2   7      520.04      550.94      6.61 o 
   0  -2   7      577.33      550.49      6.61 o 
   1  -2   7       40.58       34.64      1.22 o 
   2  -2   7       75.20       69.43      2.07 o 
   3  -2   7        0.17        1.05      1.00 o 
   4  -2   7      133.85      134.59      4.33 o 
   5  -2   7      246.23      247.28      7.93 o 
   6  -2   7        0.54       -0.55      1.68 o 
   7  -2   7       24.06       23.28      2.47 o 
 -11  -1   7        0.08        0.25      2.14 o 
 -10  -1   7       56.26       62.12      4.09 o 
  -9  -1   7       30.45       30.16      2.42 o 
  -8  -1   7       10.35       10.62      1.76 o 
  -7  -1   7      290.42      272.24      7.68 o 
  -6  -1   7        2.56       -0.04      1.07 o 
  -5  -1   7       43.84       41.64      1.50 o 
  -4  -1   7      229.26      232.52      3.22 o 
  -3  -1   7      200.41      198.33      2.84 o 
  -2  -1   7      413.47      410.96      5.10 o 
  -1  -1   7      322.67      308.06      4.02 o 
   0  -1   7      904.17      972.74     11.15 o 
   1  -1   7       40.05       38.17      1.27 o 
   2  -1   7      231.16      220.64      5.75 o 
   3  -1   7       66.76       64.02      3.22 o 
   4  -1   7      223.47      224.10      4.32 o 
   5  -1   7        1.65        0.42      1.62 o 
   6  -1   7        0.71       -0.74      1.74 o 
   7  -1   7        1.23        2.17      2.04 o 
 -11   0   7       35.76       35.71      2.82 o 
 -10   0   7       15.73       15.71      3.63 o 
  -9   0   7       22.47       24.19      1.88 o 
  -8   0   7        9.98        7.22      1.26 o 
  -7   0   7      700.44      765.74     13.32 o 
  -6   0   7       34.82       32.84      1.90 o 
  -5   0   7      480.51      448.53      5.56 o 
  -4   0   7      794.68      819.99      9.51 o 
  -3   0   7       48.19       40.90      2.38 o 
  -2   0   7      163.07      154.24      2.36 o 
  -1   0   7     2899.23     3051.49     33.42 o 
   0   0   7        5.67        6.20      0.83 o 
   1   0   7       19.15       16.96      0.88 o 
   2   0   7       16.31       11.59      1.18 o 
   3   0   7       22.26       24.19      1.85 o 
   4   0   7        0.74        0.35      1.49 o 
   5   0   7       70.91       63.46      4.86 o 
   6   0   7        0.24        1.49      1.75 o 
 -11   1   7        3.04        2.08      1.86 o 
 -10   1   7       89.40      100.08      3.02 o 
  -9   1   7        8.20       11.18      1.86 o 
  -8   1   7      186.10      188.81      3.78 o 
  -7   1   7      133.73      125.50      2.87 o 
  -6   1   7        1.20        2.17      1.17 o 
  -5   1   7      223.37      230.96      3.91 o 
  -4   1   7      349.30      328.10      4.27 o 
  -3   1   7      122.94      116.57      1.99 o 
  -2   1   7      537.89      511.68      6.23 o 
  -1   1   7       87.35       98.17      1.82 o 
   0   1   7      442.82      489.86      6.04 o 
   1   1   7       24.71       34.66      3.17 o 
   2   1   7       19.62       15.88      1.65 o 
   3   1   7       22.90       21.82      1.87 o 
   4   1   7      100.83      101.49      3.65 o 
   5   1   7       10.42       11.22      2.14 o 
   6   1   7       48.95       66.63      6.51 o 
 -11   2   7      104.37      120.72      4.03 o 
 -10   2   7       86.93       80.19      2.81 o 
  -9   2   7      167.77      178.54      4.79 o 
  -8   2   7       59.73       57.18      2.16 o 
  -7   2   7      126.46      119.49      2.82 o 
  -6   2   7        3.25        3.85      0.97 o 
  -5   2   7     1108.73     1139.49     15.24 o 
  -4   2   7      211.41      226.76      3.26 o 
  -3   2   7      638.03      672.66      7.99 o 
  -2   2   7       27.78       43.12      1.21 o 
  -1   2   7       32.51       28.80      1.28 o 
   0   2   7       21.65       17.93      1.15 o 
   1   2   7      234.27      216.91      3.88 o 
   2   2   7       42.03       43.86      2.38 o 
   3   2   7        5.16        4.40      2.21 o 
   4   2   7        5.81        3.31      1.67 o 
   5   2   7        2.88        1.16      2.04 o 
 -12   3   7       54.16       64.50      4.85 o 
 -11   3   7        0.25       -1.52      1.47 o 
 -10   3   7       10.78        7.84      4.32 o 
  -9   3   7      235.98      223.96      4.41 o 
  -8   3   7      271.18      253.71      6.04 o 
  -7   3   7       19.54       20.55      1.40 o 
  -6   3   7       10.57       12.01      1.14 o 
  -5   3   7        0.39        2.70      0.82 o 
  -4   3   7       14.55        9.78      1.01 o 
  -3   3   7        1.46        0.31      0.80 o 
  -2   3   7      766.13      774.88     10.57 o 
  -1   3   7       43.37       53.43      1.83 o 
   0   3   7       26.89       33.80      1.55 o 
   1   3   7       50.79       61.44      3.40 o 
   2   3   7      179.89      165.88      4.55 o 
   3   3   7        5.48        6.09      1.78 o 
   4   3   7        2.73        0.59      1.89 o 
   5   3   7        5.96        4.72      2.16 o 
 -12   4   7        2.60        0.80      1.68 o 
 -11   4   7       84.15       82.88      3.80 o 
 -10   4   7      323.44      321.49      5.85 o 
  -9   4   7       62.06       67.27      2.49 o 
  -8   4   7       14.93        9.91      2.23 o 
  -7   4   7       24.83       32.56      1.60 o 
  -6   4   7       14.76        7.72      1.10 o 
  -5   4   7       45.49       40.99      1.61 o 
  -4   4   7       22.59       25.30      1.30 o 
  -3   4   7       13.00       18.26      1.32 o 
  -2   4   7      902.20      757.33     10.48 o 
  -1   4   7       12.25       20.48      1.36 o 
   0   4   7        1.93        2.45      1.09 o 
   1   4   7      240.12      202.92      4.02 o 
   2   4   7        0.17        2.15      1.70 o 
   3   4   7       16.89       17.34      2.14 o 
   4   4   7       17.18       10.80      2.29 o 
 -11   5   7        9.98        7.98      1.68 o 
 -10   5   7      137.07      155.81      3.76 o 
  -9   5   7       66.88       67.25      3.88 o 
  -8   5   7      363.55      322.47      5.63 o 
  -7   5   7       84.74       79.65      3.30 o 
  -6   5   7      253.25      276.52      5.96 o 
  -5   5   7       29.29       41.23      2.20 o 
  -4   5   7       57.41       81.59      2.27 o 
  -3   5   7      446.48      521.89      7.74 o 
  -2   5   7      810.01      815.70     11.35 o 
  -1   5   7      335.51      319.64      9.17 o 
   0   5   7        6.62        9.69      1.51 o 
   1   5   7       14.56       17.99      1.58 o 
   2   5   7        8.76       11.65      1.58 o 
   3   5   7        0.09        0.12      1.98 o 
 -11   6   7       55.82       42.45      2.55 o 
 -10   6   7        6.10        4.05      2.21 o 
  -9   6   7       48.31       53.96      2.25 o 
  -8   6   7        1.87        0.11      1.65 o 
  -7   6   7       14.73       32.75      2.60 o 
  -6   6   7       26.41       38.29      5.19 o 
  -5   6   7       11.37       12.92      1.80 o 
  -4   6   7       24.70       19.78      1.49 o 
  -3   6   7      137.09      101.90      2.75 o 
  -2   6   7      336.63      290.71      5.13 o 
  -1   6   7       26.43       33.15      2.48 o 
   0   6   7        1.84        3.84      1.45 o 
   1   6   7        0.39       -2.59      1.33 o 
   2   6   7        3.89        5.40      2.09 o 
 -11   7   7       13.03       14.72      2.82 o 
 -10   7   7       15.98       29.32      2.47 o 
  -9   7   7        0.27        1.34      1.74 o 
  -8   7   7        5.70        1.73      1.68 o 
  -7   7   7       45.74       34.48      2.42 o 
  -6   7   7      323.30      308.04      6.76 o 
  -5   7   7        5.48        2.08      2.37 o 
  -4   7   7       93.50      113.56      2.96 o 
  -3   7   7        1.82       -0.51      1.28 o 
  -2   7   7        1.65        1.07      1.33 o 
  -1   7   7        2.36        2.36      1.42 o 
   0   7   7       11.70       14.56      1.70 o 
   1   7   7        8.35        6.96      1.81 o 
 -10   8   7        4.67        8.02      2.24 o 
  -9   8   7       67.67       76.81      3.61 o 
  -8   8   7        2.82       -0.69      1.80 o 
  -7   8   7        0.16        3.91      1.85 o 
  -6   8   7       12.24       17.54      2.14 o 
  -5   8   7        8.94       21.48      4.04 o 
  -4   8   7        0.55        0.96      2.16 o 
  -3   8   7       31.57       33.49      2.05 o 
  -2   8   7        0.02       -0.23      1.46 o 
  -1   8   7        0.05       -1.07      1.79 o 
   0   8   7        0.15        3.38      1.57 o 
  -9   9   7        0.80        4.86      2.03 o 
  -8   9   7        0.28        0.89      2.26 o 
  -7   9   7        0.05       -0.32      1.95 o 
  -6   9   7       37.71       31.96      2.65 o 
  -5   9   7       12.84       20.38      2.41 o 
  -4   9   7        2.03        5.87      3.86 o 
  -3   9   7        0.75       -0.95      1.61 o 
  -2   9   7        6.64        6.99      1.73 o 
  -7  10   7        3.07        5.31      2.44 o 
  -6  10   7        9.87        5.92      2.18 o 
  -5  10   7        1.37        3.67      2.09 o 
  -2 -11   8        0.42       -0.15      1.73 o 
  -1 -11   8        7.04        8.45      1.83 o 
   0 -11   8        2.39        2.69      2.14 o 
   1 -11   8       51.34       52.38      3.21 o 
   2 -11   8      163.27      176.77      5.47 o 
   3 -11   8       25.12       23.88      2.69 o 
   4 -11   8        3.85        3.63      2.23 o 
  -4 -10   8        1.94        1.44      1.66 o 
  -3 -10   8        6.93        8.61      1.77 o 
  -2 -10   8        6.55       10.97      2.27 o 
  -1 -10   8       84.46       82.15      3.47 o 
   0 -10   8       13.46       12.22      2.27 o 
   1 -10   8       43.13       45.01      3.47 o 
   2 -10   8       15.64       21.89      2.45 o 
   3 -10   8       13.51       11.14      2.34 o 
   4 -10   8       12.79        9.80      2.40 o 
   5 -10   8       74.18       76.06      5.35 o 
  -5  -9   8       10.28        6.58      1.74 o 
  -4  -9   8       46.53       46.80      2.42 o 
  -3  -9   8        3.40        5.45      1.60 o 
  -2  -9   8        4.70        9.05      1.67 o 
  -1  -9   8        0.33        0.64      1.33 o 
   0  -9   8        2.62        3.09      1.76 o 
   1  -9   8       47.68       49.39      2.93 o 
   2  -9   8      104.26      111.87      5.35 o 
   3  -9   8       46.84       46.47      2.96 o 
   4  -9   8       67.70       65.47      4.73 o 
   5  -9   8        0.05       -1.74      1.98 o 
   6  -9   8       20.32       19.01      2.56 o 
  -6  -8   8        2.15        1.39      1.57 o 
  -5  -8   8       45.50       49.12      5.61 o 
  -4  -8   8        0.88       -1.46      1.38 o 
  -3  -8   8       52.49       54.67      2.29 o 
  -2  -8   8       92.21       93.34      2.91 o 
  -1  -8   8       62.66       64.76      2.37 o 
   0  -8   8       31.64       30.82      2.34 o 
   1  -8   8      245.86      241.03      5.83 o 
   2  -8   8        9.23        7.95      1.95 o 
   3  -8   8       13.62       14.26      2.08 o 
   4  -8   8       38.34       36.00      3.75 o 
   5  -8   8       73.49       76.53      5.04 o 
   6  -8   8        4.18        5.15      1.55 o 
  -7  -7   8       13.92       12.99      4.32 o 
  -6  -7   8        0.83        0.89      1.47 o 
  -5  -7   8       56.42       52.22      2.26 o 
  -4  -7   8        4.01        5.89      1.39 o 
  -3  -7   8        1.36        0.37      1.23 o 
  -2  -7   8      315.84      331.09      5.58 o 
  -1  -7   8        1.68        1.60      1.24 o 
   0  -7   8        4.00        1.94      1.49 o 
   1  -7   8      280.72      292.87      6.59 o 
   2  -7   8        4.95        6.23      1.62 o 
   3  -7   8      127.08      133.63      4.14 o 
   4  -7   8       91.31       90.28      3.25 o 
   5  -7   8       83.13       78.41      2.81 o 
   6  -7   8       13.79       15.47      1.73 o 
   7  -7   8       35.13       41.50      2.40 o 
  -8  -6   8        9.47        8.24      2.23 o 
  -7  -6   8        9.59        6.84      2.09 o 
  -6  -6   8       15.34       18.41      1.72 o 
  -5  -6   8      166.53      169.04      3.68 o 
  -4  -6   8        2.75        3.80      1.23 o 
  -3  -6   8       48.47       50.17      2.03 o 
  -2  -6   8      163.00      165.90      3.36 o 
  -1  -6   8        6.39        8.26      1.10 o 
   0  -6   8      103.75      108.77      5.53 o 
   1  -6   8      695.96      678.20     12.40 o 
   2  -6   8      198.78      197.65      3.88 o 
   3  -6   8       14.90       16.89      1.41 o 
   4  -6   8      108.77      105.59      4.96 o 
   5  -6   8        0.47       -0.16      1.28 o 
   6  -6   8       39.85       41.98      2.27 o 
   7  -6   8       15.64       16.85      2.35 o 
  -9  -5   8       13.11       11.07      2.38 o 
  -8  -5   8       48.57       48.24      3.09 o 
  -7  -5   8       40.32       39.88      2.70 o 
  -6  -5   8       69.36       68.70      3.13 o 
  -5  -5   8       73.01       71.64      2.41 o 
  -4  -5   8       74.20       61.14      3.35 o 
  -3  -5   8       90.93       91.92      2.42 o 
  -2  -5   8      141.65      143.23      2.98 o 
  -1  -5   8       68.96       69.72      1.99 o 
   0  -5   8       11.33       19.35      0.93 o 
   1  -5   8       87.57       94.42      2.43 o 
   2  -5   8        9.64       10.67      1.17 o 
   3  -5   8      115.63      123.70      9.08 o 
   4  -5   8       42.46       40.79      1.97 o 
   5  -5   8       10.95       12.55      1.54 o 
   6  -5   8       14.16       13.02      2.14 o 
   7  -5   8        6.28        6.91      1.66 o 
  -9  -4   8       33.15       37.74      2.90 o 
  -8  -4   8        9.29        6.29      1.95 o 
  -7  -4   8       16.75       14.54      3.29 o 
  -6  -4   8      126.57      123.28      9.18 o 
  -5  -4   8       55.14       56.31      2.03 o 
  -4  -4   8      345.54      300.27      4.97 o 
  -3  -4   8      497.26      475.14      7.07 o 
  -2  -4   8       27.04       37.56      1.52 o 
  -1  -4   8        7.77        9.53      0.85 o 
   0  -4   8      167.57      189.63      2.89 o 
   1  -4   8       72.25       64.51      4.22 o 
   2  -4   8      233.83      231.44      8.05 o 
   3  -4   8      124.14      116.82      3.47 o 
   4  -4   8       37.53       37.19      1.88 o 
   5  -4   8        4.33        4.72      2.65 o 
   6  -4   8       62.99       63.99      2.61 o 
   7  -4   8       17.70       19.81      2.62 o 
 -10  -3   8        0.22       -3.63      1.95 o 
  -9  -3   8       65.63       69.37      8.20 o 
  -8  -3   8       29.66       27.75      2.40 o 
  -7  -3   8      224.43      213.24      5.35 o 
  -6  -3   8       74.51       66.12      2.80 o 
  -5  -3   8       81.46       91.94      2.92 o 
  -4  -3   8      109.26       95.22      2.32 o 
  -3  -3   8      396.86      411.22      5.22 o 
  -2  -3   8       73.49       76.60      1.63 o 
  -1  -3   8      221.97      208.70      3.05 o 
   0  -3   8       67.12       56.41      2.12 o 
   1  -3   8        0.16        1.40      0.88 o 
   2  -3   8        0.31        0.47      0.90 o 
   3  -3   8      260.94      244.20     14.45 o 
   4  -3   8        7.24        5.28      1.24 o 
   5  -3   8       71.48       68.51      3.76 o 
   6  -3   8       23.11       26.17      1.97 o 
   7  -3   8        5.27        7.57      3.78 o 
 -10  -2   8        7.90       11.37      2.17 o 
  -9  -2   8       47.75       50.85      3.52 o 
  -8  -2   8        2.10        6.98      2.29 o 
  -7  -2   8        6.49        6.28      1.64 o 
  -6  -2   8      102.11      111.06      3.51 o 
  -5  -2   8      155.01      164.75      2.87 o 
  -4  -2   8       74.63       62.10      1.52 o 
  -3  -2   8     1038.49     1031.92     16.05 o 
  -2  -2   8      113.03      105.04      2.37 o 
  -1  -2   8      100.49       98.37      1.87 o 
   0  -2   8       30.32       26.52      1.11 o 
   1  -2   8        2.49        2.64      0.91 o 
   2  -2   8      182.57      185.51      4.49 o 
   3  -2   8       29.58       31.17      3.06 o 
   4  -2   8        3.33        3.32      1.78 o 
   5  -2   8       12.86       12.74      2.60 o 
   6  -2   8       10.05       14.64      3.73 o 
 -11  -1   8        7.86       10.18      2.37 o 
 -10  -1   8       16.08       14.99      2.34 o 
  -9  -1   8        4.23        9.27      1.92 o 
  -8  -1   8        0.76        1.78      1.53 o 
  -7  -1   8      499.64      490.08      8.51 o 
  -6  -1   8      100.25       94.10      2.40 o 
  -5  -1   8      121.74      106.03      1.96 o 
  -4  -1   8       10.10        9.04      0.77 o 
  -3  -1   8      868.77      927.52     10.72 o 
  -2  -1   8       58.59       51.84      1.80 o 
  -1  -1   8      554.65      539.90      6.60 o 
   0  -1   8       72.18       72.56      1.68 o 
   1  -1   8       34.98       31.36      1.48 o 
   2  -1   8      204.75      204.41      3.87 o 
   3  -1   8      426.00      420.64      8.38 o 
   4  -1   8        4.17        7.11      1.77 o 
   5  -1   8       11.84       12.22      1.96 o 
   6  -1   8        0.22        0.17      2.78 o 
 -11   0   8        3.07        4.76      3.99 o 
 -10   0   8       80.52       90.63      7.66 o 
  -9   0   8       33.55       36.46      3.29 o 
  -8   0   8        5.93        3.92      1.23 o 
  -7   0   8       26.18       28.81      1.50 o 
  -6   0   8       32.82       40.60      1.62 o 
  -5   0   8      116.63      117.48      2.64 o 
  -4   0   8      598.76      597.20      7.22 o 
  -3   0   8       23.44       21.42      0.95 o 
  -2   0   8       19.49       22.06      1.13 o 
  -1   0   8       37.03       39.58      1.25 o 
   0   0   8       17.16       24.47      1.02 o 
   1   0   8        4.07        0.72      1.16 o 
   2   0   8      129.44      120.81      3.64 o 
   3   0   8        1.03        1.82      1.56 o 
   4   0   8       19.82       19.91      2.12 o 
   5   0   8        0.19        1.07      1.83 o 
   6   0   8        0.67       -2.19      2.00 o 
 -11   1   8       12.37       15.46      2.38 o 
 -10   1   8       35.51       36.11      2.14 o 
  -9   1   8       88.26       98.39      3.34 o 
  -8   1   8        0.49       -0.75      1.38 o 
  -7   1   8      476.39      490.56      7.46 o 
  -6   1   8      101.89      104.49      2.53 o 
  -5   1   8       77.76       69.65      2.00 o 
  -4   1   8      219.40      244.51      3.49 o 
  -3   1   8       19.72       10.47      0.81 o 
  -2   1   8       56.58       41.18      1.28 o 
  -1   1   8      506.95      498.50      7.19 o 
   0   1   8       12.99       14.09      1.08 o 
   1   1   8       39.16       47.78      2.39 o 
   2   1   8        0.14        0.23      1.35 o 
   3   1   8       30.46       33.18      2.31 o 
   4   1   8        2.32        3.47      1.93 o 
   5   1   8        1.06        3.09      1.95 o 
 -11   2   8       15.43       12.34      1.84 o 
 -10   2   8        6.05       10.43      1.63 o 
  -9   2   8       71.71       67.70      2.71 o 
  -8   2   8      330.99      345.91      8.35 o 
  -7   2   8       40.21       39.88      1.93 o 
  -6   2   8       84.48       95.50      2.44 o 
  -5   2   8        1.93        2.84      0.94 o 
  -4   2   8      661.03      638.99      7.74 o 
  -3   2   8       54.71       52.31      1.79 o 
  -2   2   8      236.86      246.75      4.14 o 
  -1   2   8        1.88        1.19      1.01 o 
   0   2   8        0.38        2.73      1.01 o 
   1   2   8        1.52        1.27      1.01 o 
   2   2   8      294.43      243.60      7.66 o 
   3   2   8        3.27        2.96      1.75 o 
   4   2   8        4.91        6.54      2.09 o 
   5   2   8        9.59       16.61      2.54 o 
 -11   3   8       71.12       89.35      3.21 o 
 -10   3   8       26.94       25.82      1.89 o 
  -9   3   8       11.71        5.63      1.41 o 
  -8   3   8        0.83       -0.05      1.19 o 
  -7   3   8       83.93       61.44      2.19 o 
  -6   3   8        1.21        1.96      0.99 o 
  -5   3   8      126.00      130.47      5.93 o 
  -4   3   8        2.09        0.67      1.22 o 
  -3   3   8        0.87       -0.20      0.83 o 
  -2   3   8      354.93      405.70      6.98 o 
  -1   3   8        4.77        2.50      1.03 o 
   0   3   8        0.72        0.18      1.02 o 
   1   3   8        1.08       -1.28      1.04 o 
   2   3   8        5.15        0.95      3.70 o 
   3   3   8       13.70       12.98      2.22 o 
   4   3   8       11.38       10.23      2.19 o 
 -11   4   8       20.35       19.24      1.97 o 
 -10   4   8       45.01       41.66      2.20 o 
  -9   4   8        9.48       12.08      2.01 o 
  -8   4   8      273.75      266.11      7.77 o 
  -7   4   8       13.36       19.41      1.49 o 
  -6   4   8       87.75      116.16      9.21 o 
  -5   4   8        1.16        7.85      1.52 o 
  -4   4   8      193.31      176.39      3.43 o 
  -3   4   8      352.79      335.22      5.71 o 
  -2   4   8       66.01       66.64      2.53 o 
  -1   4   8        1.35       -0.92      1.06 o 
   0   4   8        2.45        5.44      1.24 o 
   1   4   8        1.72        0.22      1.24 o 
   2   4   8       13.27        9.14      1.87 o 
   3   4   8        0.03       -0.05      1.96 o 
 -11   5   8       42.04       40.41      2.30 o 
 -10   5   8       27.82       31.89      2.06 o 
  -9   5   8        6.99       16.97      2.69 o 
  -8   5   8        1.41        5.23      1.33 o 
  -7   5   8        1.33        0.24      1.56 o 
  -6   5   8        4.53        1.64      1.53 o 
  -5   5   8      151.77      156.49      4.25 o 
  -4   5   8       87.03       76.40      2.38 o 
  -3   5   8       86.91      116.41      2.94 o 
  -2   5   8       43.93       68.26      2.42 o 
  -1   5   8        2.89        6.58      1.32 o 
   0   5   8        0.08       -0.83      1.22 o 
   1   5   8        0.44        0.52      1.33 o 
   2   5   8        8.64        9.50      3.03 o 
 -11   6   8        0.80       -1.23      1.46 o 
 -10   6   8        2.51        5.18      1.49 o 
  -9   6   8        1.86        1.12      1.69 o 
  -8   6   8      100.71       94.51      7.48 o 
  -7   6   8       29.75       23.14      2.05 o 
  -6   6   8       28.13       47.74      2.69 o 
  -5   6   8        9.11       22.76      2.13 o 
  -4   6   8        8.84        2.90      1.57 o 
  -3   6   8        7.26        8.18      1.60 o 
  -2   6   8       80.76       82.51      2.74 o 
  -1   6   8        0.03       -0.72      1.94 o 
   0   6   8        6.07       11.51      1.72 o 
   1   6   8        0.34        0.65      1.42 o 
 -10   7   8        0.43        0.20      1.95 o 
  -9   7   8        6.19       12.15      2.11 o 
  -8   7   8       28.05       31.67      2.51 o 
  -7   7   8        4.88        0.09      1.74 o 
  -6   7   8       52.32       38.46      2.62 o 
  -5   7   8       21.32       22.40      2.11 o 
  -4   7   8        1.05        0.57      1.72 o 
  -3   7   8        0.22        3.72      1.43 o 
  -2   7   8        0.01        1.67      2.13 o 
  -1   7   8        3.18        6.74      1.66 o 
   0   7   8       48.24       60.49      2.65 o 
 -10   8   8        0.39        4.42      3.81 o 
  -9   8   8        4.40        1.51      2.05 o 
  -8   8   8        1.79       -0.08      1.91 o 
  -7   8   8        3.62        1.10      1.98 o 
  -6   8   8       47.95       67.85      3.36 o 
  -5   8   8        0.55       -0.71      1.68 o 
  -4   8   8        4.72        1.49      1.90 o 
  -3   8   8        1.10        1.56      1.55 o 
  -2   8   8        0.84        0.74      2.04 o 
  -1   8   8       13.51       12.86      1.81 o 
  -8   9   8        3.14       -1.93      1.98 o 
  -7   9   8        4.08       15.49      3.50 o 
  -6   9   8        0.02        2.08      2.05 o 
  -5   9   8       13.87       25.86      6.20 o 
  -4   9   8       10.14       13.16      2.29 o 
  -3   9   8       19.99       24.96      2.11 o 
  -1 -11   9        1.36        1.44      2.22 o 
   0 -11   9        0.32       -0.24      2.60 o 
   1 -11   9       10.40       12.20      4.86 o 
   2 -11   9       43.19       55.70      3.49 o 
   3 -11   9        6.46       10.68      2.67 o 
  -3 -10   9        1.63        3.61      1.73 o 
  -2 -10   9       45.96       48.88      2.48 o 
  -1 -10   9        1.29        6.45      2.18 o 
   0 -10   9       11.39       12.37      2.40 o 
   1 -10   9        7.35        8.18      2.24 o 
   2 -10   9      119.72      127.37      4.60 o 
   3 -10   9       16.94       22.70      2.60 o 
   4 -10   9        1.24        2.46      2.31 o 
  -5  -9   9        2.39       -0.19      1.65 o 
  -4  -9   9        3.69        6.70      1.75 o 
  -3  -9   9       32.04       37.94      7.46 o 
  -2  -9   9        9.01       12.39      1.74 o 
  -1  -9   9       26.59       27.39      2.44 o 
   0  -9   9        7.82        8.04      2.04 o 
   1  -9   9       12.30       11.92      2.42 o 
   2  -9   9       41.47       40.08      3.45 o 
   3  -9   9       15.59       17.96      2.38 o 
   4  -9   9        4.75        6.71      2.17 o 
   5  -9   9        1.16       -1.54      2.00 o 
  -6  -8   9        0.91        0.03      2.02 o 
  -5  -8   9        5.99        8.21      3.41 o 
  -4  -8   9       39.49       46.51      2.29 o 
  -3  -8   9       11.97       12.67      1.63 o 
  -2  -8   9       88.72       89.78      4.13 o 
  -1  -8   9        6.98        7.01      1.81 o 
   0  -8   9        0.36        0.51      1.72 o 
   1  -8   9        2.67        3.47      3.06 o 
   2  -8   9      138.15      140.41      4.63 o 
   3  -8   9        4.73        6.61      1.96 o 
   4  -8   9       41.90       51.22      4.32 o 
   5  -8   9       51.88       61.85      3.40 o 
   6  -8   9       11.14        8.40      2.40 o 
  -7  -7   9       29.08       29.44      5.04 o 
  -6  -7   9        1.64        0.19      1.85 o 
  -5  -7   9       28.61       28.87      1.97 o 
  -4  -7   9       33.48       30.50      1.89 o 
  -3  -7   9       14.21       20.04      1.61 o 
  -2  -7   9       75.51       81.56      2.99 o 
  -1  -7   9      178.28      189.41      3.86 o 
   0  -7   9       25.13       23.63      2.12 o 
   1  -7   9       23.19       20.43      2.06 o 
   2  -7   9       15.58       15.07      2.09 o 
   3  -7   9        2.62        2.01      1.73 o 
   4  -7   9       62.90       61.35      6.68 o 
   5  -7   9        5.94        6.14      1.57 o 
   6  -7   9       10.16        9.81      1.73 o 
  -8  -6   9       12.63       16.31      2.52 o 
  -7  -6   9        0.88        0.52      1.91 o 
  -6  -6   9        1.91       -1.42      1.78 o 
  -5  -6   9       23.87       28.31      1.81 o 
  -4  -6   9      113.42      110.76      2.92 o 
  -3  -6   9      427.72      399.85     11.41 o 
  -2  -6   9      170.40      159.77      3.33 o 
  -1  -6   9        3.07        0.88      1.05 o 
   0  -6   9      186.50      178.24      7.41 o 
   1  -6   9      157.15      155.91      4.33 o 
   2  -6   9       43.16       40.66      1.91 o 
   3  -6   9       16.00       14.66      1.46 o 
   4  -6   9        7.36        9.51      1.50 o 
   5  -6   9        3.78        2.56      1.40 o 
   6  -6   9       11.35       12.90      1.83 o 
  -9  -5   9       10.05       13.60      3.11 o 
  -8  -5   9       12.88       13.76      2.96 o 
  -7  -5   9        1.71        2.62      1.93 o 
  -6  -5   9        7.63        6.51      1.80 o 
  -5  -5   9        8.26        8.97      1.36 o 
  -4  -5   9      853.56      838.25     15.31 o 
  -3  -5   9       86.51       63.20      2.81 o 
  -2  -5   9       86.46       93.38      2.48 o 
  -1  -5   9       84.91       88.99      3.41 o 
   0  -5   9       53.20       48.73      2.49 o 
   1  -5   9      154.07      146.52      3.22 o 
   2  -5   9        0.20       -0.01      1.00 o 
   3  -5   9       82.21       79.39      3.09 o 
   4  -5   9       33.64       28.59      3.37 o 
   5  -5   9       11.86       13.22      2.29 o 
   6  -5   9        0.30        1.57      1.48 o 
  -9  -4   9       52.48       56.77      3.30 o 
  -8  -4   9       79.20       77.91      3.59 o 
  -7  -4   9        3.52        4.73      2.67 o 
  -6  -4   9       54.34       45.80      2.49 o 
  -5  -4   9       40.61       31.84      1.61 o 
  -4  -4   9      643.39      630.95      9.15 o 
  -3  -4   9     1105.39     1069.22     14.50 o 
  -2  -4   9       31.43       28.19      1.41 o 
  -1  -4   9       13.14       10.61      0.86 o 
   0  -4   9        4.91        5.25      1.01 o 
   1  -4   9      251.92      269.15      4.71 o 
   2  -4   9      140.77      135.08      3.13 o 
   3  -4   9      703.94      711.86     12.75 o 
   4  -4   9       90.70       84.01      2.73 o 
   5  -4   9       43.00       36.70      2.07 o 
   6  -4   9        5.90        9.21      1.73 o 
 -10  -3   9        9.63        8.92      2.34 o 
  -9  -3   9        4.75        3.23      2.05 o 
  -8  -3   9        4.54        5.68      2.91 o 
  -7  -3   9       26.39       22.28      2.18 o 
  -6  -3   9      155.61      146.95      4.19 o 
  -5  -3   9       21.36       14.82      1.32 o 
  -4  -3   9       60.57       72.97      2.97 o 
  -3  -3   9      173.04      167.09      2.70 o 
  -2  -3   9        0.69        0.74      0.70 o 
  -1  -3   9        0.79        0.67      0.88 o 
   0  -3   9      308.89      300.30      6.54 o 
   1  -3   9      134.71      120.71      2.83 o 
   2  -3   9       20.74       20.95      2.15 o 
   3  -3   9     1101.33     1156.31     20.75 o 
   4  -3   9      154.12      153.74      4.00 o 
   5  -3   9        0.20       -0.50      1.77 o 
   6  -3   9        4.96        4.77      2.05 o 
 -10  -2   9        0.65       -1.54      2.80 o 
  -9  -2   9      145.47      146.57      4.63 o 
  -8  -2   9       99.36       97.23      3.60 o 
  -7  -2   9       89.40       71.62      3.07 o 
  -6  -2   9      103.18      110.49      3.45 o 
  -5  -2   9       61.56       75.04      2.08 o 
  -4  -2   9        6.15        5.90      0.80 o 
  -3  -2   9      385.36      387.73      5.06 o 
  -2  -2   9       18.59       17.85      1.05 o 
  -1  -2   9       19.43       17.84      1.34 o 
   0  -2   9        4.82        7.20      1.70 o 
   1  -2   9      211.59      190.02      3.63 o 
   2  -2   9      131.01      132.01      3.12 o 
   3  -2   9      160.86      151.49      3.52 o 
   4  -2   9        1.57       -0.45      1.58 o 
   5  -2   9        1.33        0.28      1.81 o 
   6  -2   9        1.08        1.74      1.98 o 
 -11  -1   9       10.71       11.32      2.47 o 
 -10  -1   9        1.48        3.33      3.11 o 
  -9  -1   9       20.78       21.80      2.91 o 
  -8  -1   9       14.04       17.65      2.03 o 
  -7  -1   9       20.10       21.38      3.93 o 
  -6  -1   9       53.44       54.42      1.91 o 
  -5  -1   9       55.70       60.17      2.12 o 
  -4  -1   9       90.99       86.24      2.06 o 
  -3  -1   9       32.57       37.25      1.28 o 
  -2  -1   9       26.94       29.12      1.12 o 
  -1  -1   9       33.90       36.23      1.30 o 
   0  -1   9      496.68      499.80      7.49 o 
   1  -1   9        4.91        4.37      1.82 o 
   2  -1   9       68.99       74.00      3.10 o 
   3  -1   9        9.39        8.43      1.82 o 
   4  -1   9        1.29        6.84      3.75 o 
   5  -1   9        1.92       -0.93      1.83 o 
 -11   0   9        6.43        6.15      2.22 o 
 -10   0   9       10.57        8.54      2.42 o 
  -9   0   9       24.97       27.40      2.28 o 
  -8   0   9       39.36       39.19      1.93 o 
  -7   0   9      346.58      330.62      6.73 o 
  -6   0   9      159.87      167.36      3.35 o 
  -5   0   9       81.70       80.81      2.21 o 
  -4   0   9       13.04       15.07      0.93 o 
  -3   0   9      205.62      200.13      3.57 o 
  -2   0   9       45.99       47.74      1.68 o 
  -1   0   9      124.45      125.33      2.28 o 
   0   0   9        0.23        0.60      1.24 o 
   1   0   9       76.08       57.14      2.62 o 
   2   0   9       20.66       27.48      2.21 o 
   3   0   9       18.35       15.64      1.96 o 
   4   0   9       23.90       24.59      2.35 o 
   5   0   9       14.80       10.32      2.13 o 
 -11   1   9        2.43        1.16      2.07 o 
 -10   1   9      109.37      123.33      3.42 o 
  -9   1   9       38.08       41.71      2.87 o 
  -8   1   9        5.96        5.88      1.67 o 
  -7   1   9        5.00        4.84      1.12 o 
  -6   1   9        1.23        0.37      0.99 o 
  -5   1   9       25.60       28.18      2.10 o 
  -4   1   9      414.60      420.18      5.46 o 
  -3   1   9       99.27      105.33      2.07 o 
  -2   1   9        7.79        2.98      0.93 o 
  -1   1   9       47.69       60.81      1.99 o 
   0   1   9       29.55       24.06      1.44 o 
   1   1   9       16.88       19.35      3.14 o 
   2   1   9       74.85       73.81      3.13 o 
   3   1   9        1.01        0.69      1.72 o 
   4   1   9        3.20        0.14      1.95 o 
 -11   2   9        1.21        1.93      1.65 o 
 -10   2   9        6.17        3.98      1.54 o 
  -9   2   9      135.94      127.98      3.32 o 
  -8   2   9        1.65        0.53      1.15 o 
  -7   2   9      449.57      450.58      7.07 o 
  -6   2   9       15.89       16.96      1.32 o 
  -5   2   9        5.41        1.10      0.94 o 
  -4   2   9        3.94        6.40      0.86 o 
  -3   2   9        1.61        1.89      0.96 o 
  -2   2   9        1.76        3.65      1.20 o 
  -1   2   9       56.71       56.76      1.97 o 
   0   2   9        2.62        1.57      1.05 o 
   1   2   9       75.81       59.13      2.87 o 
   2   2   9        2.26        0.45      1.72 o 
   3   2   9        4.92        7.18      2.07 o 
   4   2   9       10.40       16.67      3.88 o 
 -11   3   9        7.13        9.24      1.81 o 
 -10   3   9        0.74       -0.05      1.45 o 
  -9   3   9       58.76       61.79      2.53 o 
  -8   3   9      124.76      150.11      4.06 o 
  -7   3   9        0.21        1.21      1.15 o 
  -6   3   9       15.17        3.70      1.13 o 
  -5   3   9        0.91        0.91      1.32 o 
  -4   3   9      249.44      246.04      7.62 o 
  -3   3   9       32.65       35.26      1.65 o 
  -2   3   9      207.74      250.28      5.07 o 
  -1   3   9        3.94        0.53      1.08 o 
   0   3   9        0.69        3.75      1.19 o 
   1   3   9        0.27       -0.34      1.70 o 
   2   3   9       52.41       41.89      2.76 o 
   3   3   9        9.01       12.64      2.22 o 
 -11   4   9       44.17       54.19      2.76 o 
 -10   4   9       13.35        9.37      1.64 o 
  -9   4   9       61.46       44.53      2.18 o 
  -8   4   9        2.82        2.87      1.24 o 
  -7   4   9      134.19      124.30      4.11 o 
  -6   4   9        0.46        0.06      1.40 o 
  -5   4   9       26.72       44.36      2.40 o 
  -4   4   9       10.30       19.20      1.97 o 
  -3   4   9       60.67       42.46      1.84 o 
  -2   4   9      129.83      149.58      5.39 o 
  -1   4   9        7.24        6.32      1.36 o 
   0   4   9        3.51        3.11      1.34 o 
   1   4   9        0.12       -0.29      1.61 o 
   2   4   9        1.60        0.13      2.62 o 
 -11   5   9        0.15        0.17      1.52 o 
 -10   5   9        0.76        2.09      1.50 o 
  -9   5   9        0.60        1.11      1.76 o 
  -8   5   9       61.06       72.22      3.68 o 
  -7   5   9        3.55        0.47      1.67 o 
  -6   5   9        0.48        5.76      1.72 o 
  -5   5   9        0.31       -0.33      1.49 o 
  -4   5   9       92.78       85.05      3.33 o 
  -3   5   9       46.63       48.88      2.50 o 
  -2   5   9      108.13      118.43      3.17 o 
  -1   5   9        7.11        4.76      1.45 o 
   0   5   9        2.89        8.91      1.61 o 
   1   5   9        0.11       -1.15      1.93 o 
 -11   6   9       33.74       38.43      2.89 o 
 -10   6   9        6.21        8.03      2.14 o 
  -9   6   9        2.87       12.80      2.20 o 
  -8   6   9        0.77        1.80      2.60 o 
  -7   6   9       19.25       16.35      3.32 o 
  -6   6   9        2.63        3.34      1.68 o 
  -5   6   9        0.16        1.04      1.60 o 
  -4   6   9        5.15        7.48      1.87 o 
  -3   6   9        8.50        1.02      1.41 o 
  -2   6   9        4.51        3.57      1.68 o 
  -1   6   9        0.74        2.89      1.56 o 
   0   6   9        0.13        1.49      1.59 o 
 -10   7   9       16.07        6.98      2.65 o 
  -9   7   9        0.72        0.21      1.98 o 
  -8   7   9       28.73       43.06      2.89 o 
  -7   7   9        9.31        0.00      1.87 o 
  -6   7   9        8.74       21.72      2.27 o 
  -5   7   9        1.23       -1.47      1.72 o 
  -4   7   9        0.14        2.52      1.89 o 
  -3   7   9        0.34        0.01      1.47 o 
  -2   7   9        1.69        3.56      1.98 o 
  -1   7   9        1.87        2.89      1.66 o 
  -9   8   9       30.67       50.21      3.25 o 
  -8   8   9        2.27        0.26      1.89 o 
  -7   8   9        1.54        0.97      2.02 o 
  -6   8   9        0.09        0.02      1.93 o 
  -5   8   9       21.87       25.41      5.45 o 
  -4   8   9       15.29       17.12      2.40 o 
  -3   8   9        4.52       13.93      2.31 o 
  -3 -10  10       28.40       28.66      2.28 o 
  -2 -10  10        2.73        2.59      2.12 o 
  -1 -10  10        1.77        0.75      2.09 o 
   0 -10  10        1.84       -0.27      2.31 o 
   1 -10  10       26.61       30.26      2.89 o 
   2 -10  10        5.94        4.74      2.11 o 
   3 -10  10        6.01        5.26      2.30 o 
  -5  -9  10        0.51       -0.80      1.68 o 
  -4  -9  10        1.30        1.90      1.70 o 
  -3  -9  10        4.14        7.19      2.15 o 
  -2  -9  10        7.26        9.11      2.23 o 
  -1  -9  10        5.06        7.87      2.25 o 
   0  -9  10       54.91       55.96      3.20 o 
   1  -9  10       16.30       19.31      2.38 o 
   2  -9  10       42.28       48.09      3.20 o 
   3  -9  10        7.53        8.11      2.35 o 
   4  -9  10        3.14        4.00      2.21 o 
  -6  -8  10        0.03       -1.37      3.19 o 
  -5  -8  10        2.10        1.72      1.56 o 
  -4  -8  10        5.86       10.50      2.19 o 
  -3  -8  10       20.04       24.93      1.88 o 
  -2  -8  10       10.10       10.24      1.89 o 
  -1  -8  10       12.81       10.30      2.01 o 
   0  -8  10       20.40       21.99      3.78 o 
   1  -8  10        3.22        1.10      1.95 o 
   2  -8  10       29.56       35.58      2.80 o 
   3  -8  10       22.84       20.54      2.53 o 
   4  -8  10        9.77       11.68      2.42 o 
   5  -8  10       10.07       14.18      2.42 o 
  -7  -7  10        1.25       -1.47      2.07 o 
  -6  -7  10       54.10       54.52      3.08 o 
  -5  -7  10       42.55       39.06      2.99 o 
  -4  -7  10      132.29      135.25      3.43 o 
  -3  -7  10       15.46       14.31      1.54 o 
  -2  -7  10       26.86       25.67      1.68 o 
  -1  -7  10       52.20       55.70      5.97 o 
   0  -7  10      114.36      111.76      3.97 o 
   1  -7  10       42.72       43.46      2.76 o 
   2  -7  10       36.14       37.09      2.56 o 
   3  -7  10        5.07        5.35      1.85 o 
   4  -7  10        5.68        7.43      2.18 o 
   5  -7  10       16.51       15.83      1.89 o 
  -8  -6  10        0.58       -0.54      2.26 o 
  -7  -6  10        9.47        9.94      2.60 o 
  -6  -6  10        7.19       11.84      2.11 o 
  -5  -6  10       25.43       23.98      1.78 o 
  -4  -6  10        9.36        3.47      1.30 o 
  -3  -6  10       17.71       13.11      2.64 o 
  -2  -6  10        5.91        5.09      1.27 o 
  -1  -6  10       59.02       55.84      3.93 o 
   0  -6  10        8.79        9.04      1.76 o 
   1  -6  10       55.88       52.67      3.99 o 
   2  -6  10       39.44       41.74      2.63 o 
   3  -6  10        0.71        2.82      1.65 o 
   4  -6  10      108.34      109.13      3.29 o 
   5  -6  10       19.20       19.70      1.95 o 
  -8  -5  10        1.01        3.76      2.13 o 
  -7  -5  10        4.48        5.04      1.92 o 
  -6  -5  10       53.86       57.84      2.91 o 
  -5  -5  10      166.27      154.26      3.50 o 
  -4  -5  10       54.34       56.08      2.54 o 
  -3  -5  10       82.53       71.44      2.57 o 
  -2  -5  10       10.31       13.75      1.58 o 
  -1  -5  10       52.32       52.85      2.78 o 
   0  -5  10       22.94       19.11      1.96 o 
   1  -5  10      100.29      107.08      2.81 o 
   2  -5  10        3.21        2.34      1.19 o 
   3  -5  10       34.56       32.26      4.85 o 
   4  -5  10       16.27       17.59      1.75 o 
   5  -5  10       34.78       35.26      2.68 o 
  -9  -4  10        7.71        5.89      2.75 o 
  -8  -4  10       47.48       46.46      3.68 o 
  -7  -4  10       26.97       27.80      4.09 o 
  -6  -4  10       25.76       21.78      2.14 o 
  -5  -4  10       76.41       74.59      3.89 o 
  -4  -4  10      185.57      174.47      3.59 o 
  -3  -4  10       29.98       24.08      2.64 o 
  -2  -4  10      140.68      150.96      4.21 o 
  -1  -4  10       80.61       83.56      4.32 o 
   0  -4  10        1.98        0.82      1.00 o 
   1  -4  10      177.71      184.58      3.79 o 
   2  -4  10        0.15        1.72      1.19 o 
   3  -4  10       62.27       56.74      2.40 o 
   4  -4  10       33.00       34.77      2.30 o 
   5  -4  10       17.46       14.92      2.23 o 
 -10  -3  10       21.68       27.53      2.88 o 
  -9  -3  10        2.71        1.40      2.05 o 
  -8  -3  10       37.40       32.58      4.65 o 
  -7  -3  10        0.02        2.55      2.01 o 
  -6  -3  10        0.08        1.64      1.58 o 
  -5  -3  10        1.22        3.91      1.12 o 
  -4  -3  10       37.11       39.65      1.69 o 
  -3  -3  10      168.14      161.47      3.31 o 
  -2  -3  10       51.62       53.04      1.56 o 
  -1  -3  10       29.62       23.86      1.39 o 
   0  -3  10       25.69       32.26      1.60 o 
   1  -3  10       33.34       30.01      1.61 o 
   2  -3  10       34.49       38.34      2.31 o 
   3  -3  10       25.59       26.62      2.02 o 
   4  -3  10        0.72        0.72      2.08 o 
   5  -3  10       11.67       13.04      3.19 o 
 -10  -2  10        2.18        3.65      2.20 o 
  -9  -2  10        2.58        1.97      2.00 o 
  -8  -2  10       77.83       79.80      5.01 o 
  -7  -2  10        7.60       12.33      2.60 o 
  -6  -2  10       90.50       73.95      5.58 o 
  -5  -2  10       49.73       53.69      2.63 o 
  -4  -2  10        7.90       11.11      0.98 o 
  -3  -2  10       20.24       21.04      1.08 o 
  -2  -2  10      931.32      948.00     13.01 o 
  -1  -2  10        1.60        1.36      0.93 o 
   0  -2  10        0.98        0.66      1.01 o 
   1  -2  10       32.96       34.64      2.04 o 
   2  -2  10       31.47       27.14      2.15 o 
   3  -2  10        3.71        3.20      1.67 o 
   4  -2  10       12.62       18.27      2.27 o 
   5  -2  10        0.99        0.98      2.75 o 
 -10  -1  10        0.36       -0.44      1.96 o 
  -9  -1  10        4.56        0.34      1.91 o 
  -8  -1  10       59.68       61.42      3.13 o 
  -7  -1  10        0.45       -2.62      1.55 o 
  -6  -1  10       65.63       56.96      2.04 o 
  -5  -1  10       77.15       72.25      2.27 o 
  -4  -1  10        6.09        6.59      0.87 o 
  -3  -1  10       42.40       44.85      1.49 o 
  -2  -1  10      174.83      178.90      2.93 o 
  -1  -1  10       52.35       67.19      1.99 o 
   0  -1  10       64.27       76.27      2.79 o 
   1  -1  10       35.06       29.73      2.18 o 
   2  -1  10        0.83        3.66      1.70 o 
   3  -1  10       28.66       31.92      5.09 o 
   4  -1  10        0.18       -1.81      1.81 o 
 -11   0  10       49.70       54.05      3.41 o 
 -10   0  10       21.78       24.45      2.65 o 
  -9   0  10        6.62       10.13      2.49 o 
  -8   0  10       21.75       20.32      1.68 o 
  -7   0  10       19.63       20.91      1.50 o 
  -6   0  10      222.80      218.57      4.09 o 
  -5   0  10       49.34       44.87      2.31 o 
  -4   0  10      101.32      120.35      2.36 o 
  -3   0  10       20.68       23.37      1.16 o 
  -2   0  10      168.71      158.73      2.76 o 
  -1   0  10        9.67       12.35      1.21 o 
   0   0  10       52.10       51.09      2.54 o 
   1   0  10       59.26       60.88      2.88 o 
   2   0  10       15.00       12.06      1.92 o 
   3   0  10        0.28        0.49      1.81 o 
   4   0  10        9.05       11.49      2.26 o 
 -11   1  10        8.48        9.88      2.44 o 
 -10   1  10       19.88       25.06      2.62 o 
  -9   1  10       16.93       20.85      1.85 o 
  -8   1  10        4.75        4.84      1.30 o 
  -7   1  10        2.97        1.90      1.15 o 
  -6   1  10        0.08       -0.05      1.06 o 
  -5   1  10       67.63       51.29      1.96 o 
  -4   1  10       11.09       16.34      1.06 o 
  -3   1  10      259.40      267.02      4.54 o 
  -2   1  10        1.13        2.14      1.05 o 
  -1   1  10        1.01        4.00      1.03 o 
   0   1  10       28.74       36.94      2.32 o 
   1   1  10       71.14       60.20      2.93 o 
   2   1  10        6.33        8.98      1.89 o 
   3   1  10        0.40       -0.74      1.94 o 
 -11   2  10      127.34      126.94      4.76 o 
 -10   2  10       10.19       14.22      2.18 o 
  -9   2  10        1.03        1.29      1.39 o 
  -8   2  10        2.98        7.13      1.39 o 
  -7   2  10        2.28        1.94      1.16 o 
  -6   2  10       42.56       39.09      1.74 o 
  -5   2  10        1.49        1.35      1.40 o 
  -4   2  10        2.66        8.35      1.15 o 
  -3   2  10      129.20      111.11      2.81 o 
  -2   2  10       11.64        6.36      1.44 o 
  -1   2  10        4.63        1.71      1.11 o 
   0   2  10      210.89      197.80     11.49 o 
   1   2  10        1.87        4.60      1.85 o 
   2   2  10        6.23       10.65      2.37 o 
   3   2  10        4.16        3.03      2.21 o 
 -11   3  10       30.91       42.23      3.81 o 
 -10   3  10       20.13       19.64      2.07 o 
  -9   3  10      146.88      135.06      3.50 o 
  -8   3  10        2.40        2.87      1.26 o 
  -7   3  10      112.56      130.53      3.87 o 
  -6   3  10       11.92       15.18      2.08 o 
  -5   3  10       20.24       45.53      2.45 o 
  -4   3  10      341.82      367.67      7.47 o 
  -3   3  10      362.07      357.27      5.85 o 
  -2   3  10       58.04       52.30      2.16 o 
  -1   3  10        1.07       -0.41      1.21 o 
   0   3  10       33.82       35.42      3.03 o 
   1   3  10        1.13        2.94      2.42 o 
   2   3  10        1.38        3.50      1.98 o 
 -11   4  10        5.60        4.03      1.63 o 
 -10   4  10        1.45        0.13      1.53 o 
  -9   4  10        2.34        0.08      2.49 o 
  -8   4  10        8.26       18.05      2.62 o 
  -7   4  10        9.25       14.86      1.90 o 
  -6   4  10        1.69        1.03      1.57 o 
  -5   4  10       25.90       22.69      2.09 o 
  -4   4  10      195.05      159.65      6.04 o 
  -3   4  10      227.35      201.45      4.04 o 
  -2   4  10       27.81       39.21      1.98 o 
  -1   4  10        0.03        0.26      1.27 o 
   0   4  10        6.23        4.48      1.96 o 
   1   4  10        0.48        0.73      1.97 o 
 -10   5  10        0.20        3.11      1.98 o 
  -9   5  10       25.63       12.74      2.78 o 
  -8   5  10       21.21       21.15      2.27 o 
  -7   5  10      141.62      150.71     14.71 o 
  -6   5  10        3.09        0.96      1.68 o 
  -5   5  10      105.07      130.83      4.22 o 
  -4   5  10       10.00       14.59      2.00 o 
  -3   5  10       48.28       40.09      2.03 o 
  -2   5  10        2.51        1.44      2.40 o 
  -1   5  10        1.43        3.96      1.53 o 
   0   5  10        8.89        6.32      2.12 o 
 -10   6  10       15.25       18.88      2.35 o 
  -9   6  10       12.40        8.88      2.37 o 
  -8   6  10        2.65       -0.54      1.78 o 
  -7   6  10       24.40       30.42      2.54 o 
  -6   6  10        0.52       -0.95      2.37 o 
  -5   6  10        5.64        7.42      1.94 o 
  -4   6  10       12.77       17.60      2.25 o 
  -3   6  10        1.66       -0.27      1.42 o 
  -2   6  10        2.72        6.77      1.73 o 
  -1   6  10        5.07       12.17      3.91 o 
  -9   7  10        0.09        1.72      1.98 o 
  -8   7  10        2.23        3.62      2.13 o 
  -7   7  10       37.18       35.67      5.19 o 
  -6   7  10        2.22        2.93      3.93 o 
  -5   7  10        0.40        0.49      1.82 o 
  -4   7  10        0.02        0.48      1.93 o 
  -3   7  10        4.78       14.25      2.27 o 
  -7   8  10        7.05        1.57      2.15 o 
  -6   8  10        1.81        2.40      2.83 o 
  -5   8  10        0.14        4.18      2.67 o 
  -2 -10  11        3.69        3.50      2.33 o 
  -1 -10  11        2.19       -1.90      2.02 o 
   0 -10  11       21.55       23.50      2.83 o 
   1 -10  11        1.30        1.23      2.29 o 
  -4  -9  11        2.81        0.45      1.88 o 
  -3  -9  11       25.38       25.34      2.71 o 
  -2  -9  11        0.94        1.98      2.96 o 
  -1  -9  11        3.43        3.59      2.07 o 
   0  -9  11       11.91       13.78      2.44 o 
   1  -9  11        2.80        4.33      2.27 o 
   2  -9  11        8.77        9.72      4.06 o 
   3  -9  11       12.85       16.18      2.56 o 
  -5  -8  11        1.59        2.87      1.66 o 
  -4  -8  11        0.42        0.43      1.54 o 
  -3  -8  11       14.34       11.68      1.71 o 
  -2  -8  11        3.15        5.67      1.99 o 
  -1  -8  11        1.93        3.34      3.32 o 
   0  -8  11      138.41      132.74      4.71 o 
   1  -8  11        4.61        4.87      2.47 o 
   2  -8  11       11.38       15.05      2.36 o 
   3  -8  11       45.15       50.32      5.45 o 
   4  -8  11        0.10        0.06      2.21 o 
  -6  -7  11        0.30        0.92      1.94 o 
  -5  -7  11        6.17        2.13      1.52 o 
  -4  -7  11        0.27        0.58      1.40 o 
  -3  -7  11       30.31       36.99      2.00 o 
  -2  -7  11        2.73        3.33      1.84 o 
  -1  -7  11        7.24        6.42      1.94 o 
   0  -7  11       32.26       32.01      2.52 o 
   1  -7  11       12.91        9.92      2.44 o 
   2  -7  11       11.82       12.73      2.22 o 
   3  -7  11       31.85       34.41      8.07 o 
   4  -7  11        0.13        0.31      2.11 o 
  -7  -6  11        0.51       -3.67      1.84 o 
  -6  -6  11       33.78       40.55      2.82 o 
  -5  -6  11       19.56       17.66      2.44 o 
  -4  -6  11       52.79       52.21      2.26 o 
  -3  -6  11       16.21       19.42      1.61 o 
  -2  -6  11        3.37        2.84      2.39 o 
  -1  -6  11       38.58       43.31      2.70 o 
   0  -6  11       38.52       43.05      3.21 o 
   1  -6  11       20.81       21.25      2.31 o 
   2  -6  11       23.68       22.91      2.33 o 
   3  -6  11       16.56       14.97      2.23 o 
   4  -6  11        0.33        0.51      1.49 o 
  -8  -5  11        8.17        6.74      2.27 o 
  -7  -5  11        8.23       12.01      2.25 o 
  -6  -5  11       25.70       22.38      2.29 o 
  -5  -5  11        3.56        1.04      1.77 o 
  -4  -5  11       32.73       39.51      1.91 o 
  -3  -5  11        2.14        4.06      1.24 o 
  -2  -5  11        9.93        7.91      1.80 o 
  -1  -5  11       11.31       15.13      1.96 o 
   0  -5  11       19.82       20.23      2.01 o 
   1  -5  11        0.61        0.67      1.65 o 
   2  -5  11       40.39       40.95      2.07 o 
   3  -5  11        2.37        1.21      1.45 o 
   4  -5  11        5.30        7.30      1.70 o 
  -9  -4  11        2.84        2.83      2.23 o 
  -8  -4  11        2.65        1.85      2.04 o 
  -7  -4  11        0.35        1.39      1.85 o 
  -6  -4  11       47.92       43.03      3.01 o 
  -5  -4  11       19.77       19.07      2.05 o 
  -4  -4  11      155.41      148.13      3.35 o 
  -3  -4  11       17.54       14.73      1.39 o 
  -2  -4  11       40.50       38.48      2.32 o 
  -1  -4  11       13.17       12.45      1.72 o 
   0  -4  11        0.47       -1.16      1.10 o 
   1  -4  11       23.46       26.07      1.88 o 
   2  -4  11        0.16       -0.43      1.75 o 
   3  -4  11       11.31       10.90      4.11 o 
   4  -4  11        1.92       -1.15      5.01 o 
  -9  -3  11        2.85        1.51      2.08 o 
  -8  -3  11       40.05       32.99      2.74 o 
  -7  -3  11        2.66        4.11      1.85 o 
  -6  -3  11       31.37       25.69      3.50 o 
  -5  -3  11        3.90        4.99      2.11 o 
  -4  -3  11      194.54      197.98      3.88 o 
  -3  -3  11        1.92        3.05      1.13 o 
  -2  -3  11       56.71       56.20      3.18 o 
  -1  -3  11       14.92       16.56      1.39 o 
   0  -3  11        3.05        1.90      1.49 o 
   1  -3  11       99.86      101.90      2.84 o 
   2  -3  11      118.29      105.40      3.76 o 
   3  -3  11        0.12        2.23      1.78 o 
   4  -3  11        0.47       -0.49      1.81 o 
 -10  -2  11       14.68       16.92      2.58 o 
  -9  -2  11        9.28       10.86      2.18 o 
  -8  -2  11        3.62        5.48      2.02 o 
  -7  -2  11        6.79        9.83      1.98 o 
  -6  -2  11        9.85        9.22      2.88 o 
  -5  -2  11       25.74       20.64      3.24 o 
  -4  -2  11       17.85       19.72      1.21 o 
  -3  -2  11        0.53        0.22      0.97 o 
  -2  -2  11       31.95       36.12      1.40 o 
  -1  -2  11        0.08       -0.30      1.04 o 
   0  -2  11       14.60       13.22      1.38 o 
   1  -2  11        0.26       -1.43      1.38 o 
   2  -2  11        6.11        5.97      2.57 o 
   3  -2  11        6.18        7.18      3.11 o 
   4  -2  11        0.84        0.49      1.97 o 
 -10  -1  11        6.48        5.97      3.60 o 
  -9  -1  11        5.51        7.02      3.73 o 
  -8  -1  11       76.03       78.34      3.58 o 
  -7  -1  11       56.87       62.85      3.09 o 
  -6  -1  11       11.85       13.37      1.85 o 
  -5  -1  11       50.58       60.80      2.17 o 
  -4  -1  11       21.77       18.64      1.17 o 
  -3  -1  11        0.15        1.12      0.85 o 
  -2  -1  11      214.56      217.29      3.99 o 
  -1  -1  11        5.54        4.65      1.46 o 
   0  -1  11        0.22       -0.13      1.45 o 
   1  -1  11        0.86        0.81      1.63 o 
   2  -1  11        0.53        0.81      1.63 o 
   3  -1  11        6.38       10.41      2.11 o 
 -10   0  11       19.31       22.06      2.65 o 
  -9   0  11        6.65        5.50      2.24 o 
  -8   0  11        8.07       12.07      2.93 o 
  -7   0  11       18.73       22.11      1.62 o 
  -6   0  11        1.15       -0.23      1.10 o 
  -5   0  11      139.21      133.75      3.15 o 
  -4   0  11       24.48       24.26      1.33 o 
  -3   0  11        7.85       14.22      1.28 o 
  -2   0  11       10.95       13.82      2.09 o 
  -1   0  11        0.04        0.24      1.34 o 
   0   0  11        3.02        4.67      1.98 o 
   1   0  11      114.62      107.35      3.78 o 
   2   0  11        3.94        5.27      1.95 o 
   3   0  11        5.90        6.58      2.12 o 
 -10   1  11       17.45       16.14      2.47 o 
  -9   1  11        0.01        0.09      3.09 o 
  -8   1  11       26.56       21.55      1.71 o 
  -7   1  11        1.03        1.62      1.23 o 
  -6   1  11        6.66       11.42      1.35 o 
  -5   1  11        3.77        4.59      1.18 o 
  -4   1  11       15.37        6.81      1.54 o 
  -3   1  11      137.12      158.31      3.46 o 
  -2   1  11       14.68       11.16      1.30 o 
  -1   1  11        0.15        0.84      1.46 o 
   0   1  11       17.68       11.30      3.55 o 
   1   1  11        0.04        0.40      1.65 o 
   2   1  11        2.47        5.52      1.91 o 
 -11   2  11        7.66       14.10      6.56 o 
 -10   2  11        8.89       10.80      2.21 o 
  -9   2  11       58.41       62.78      2.55 o 
  -8   2  11        7.01        9.51      1.51 o 
  -7   2  11       10.61       21.31      1.63 o 
  -6   2  11        1.41        3.15      1.56 o 
  -5   2  11      116.72      101.33      3.47 o 
  -4   2  11      169.54      169.40      4.51 o 
  -3   2  11       47.46       58.51      2.15 o 
  -2   2  11        0.04       -0.02      1.40 o 
  -1   2  11        0.25        2.15      1.62 o 
   0   2  11        0.10        0.71      1.70 o 
   1   2  11       10.21        4.94      1.80 o 
   2   2  11        4.88        7.10      2.18 o 
 -10   3  11        2.03        0.78      1.58 o 
  -9   3  11        4.92        5.61      1.54 o 
  -8   3  11        0.08        0.67      1.67 o 
  -7   3  11        0.61        0.34      1.61 o 
  -6   3  11       10.10       11.13      1.87 o 
  -5   3  11       94.77       88.76      4.73 o 
  -4   3  11       38.43       58.13      2.85 o 
  -3   3  11       44.67       61.08      3.28 o 
  -2   3  11        1.58        2.67      1.27 o 
  -1   3  11        0.45       -0.68      1.56 o 
   0   3  11        0.02       -2.24      2.06 o 
   1   3  11        3.10        3.67      2.12 o 
 -10   4  11        0.47       -1.27      1.88 o 
  -9   4  11       43.34       38.30      6.63 o 
  -8   4  11        4.62        2.18      1.79 o 
  -7   4  11        2.49        9.23      1.89 o 
  -6   4  11        6.32       10.74      1.95 o 
  -5   4  11       35.31       25.86      2.41 o 
  -4   4  11        2.39       -0.97      1.95 o 
  -3   4  11       47.92       53.57      2.27 o 
  -2   4  11        0.03       -1.03      1.32 o 
  -1   4  11        0.79        5.43      1.88 o 
   0   4  11        0.01       -2.28      1.92 o 
 -10   5  11        0.42       -0.18      1.92 o 
  -9   5  11       16.47       30.01      3.11 o 
  -8   5  11        2.21        1.54      1.76 o 
  -7   5  11       11.19       10.53      2.02 o 
  -6   5  11        7.47        4.96      2.06 o 
  -5   5  11        4.86        6.53      1.96 o 
  -4   5  11        3.92        0.94      1.79 o 
  -3   5  11        0.11       -0.57      1.36 o 
  -2   5  11        0.24       -1.06      1.46 o 
  -1   5  11       13.50       15.71      2.23 o 
  -9   6  11        0.06        2.01      1.96 o 
  -8   6  11        4.64        0.77      1.97 o 
  -7   6  11       25.80       39.28      2.91 o 
  -6   6  11        1.27       -0.03      1.81 o 
  -5   6  11        0.46       -1.91      2.88 o 
  -4   6  11        2.73        3.50      1.94 o 
  -3   6  11        5.37        6.76      1.96 o 
  -7   7  11        0.28        2.62      3.29 o 
  -6   7  11        9.45       14.02      2.36 o 
  -5   7  11        3.21        4.42      2.07 o 
  -3  -9  12        2.91        1.49      2.15 o 
  -2  -9  12       15.05       16.00      5.76 o 
  -1  -9  12        5.32        7.41      2.38 o 
   0  -9  12        0.43        0.01      2.12 o 
   1  -9  12        5.94        7.38      2.40 o 
  -5  -8  12       13.03       13.01      2.40 o 
  -4  -8  12       22.09       20.59      3.75 o 
  -3  -8  12       13.02       15.70      2.36 o 
  -2  -8  12        1.72        1.16      2.03 o 
  -1  -8  12       21.27       23.32      3.19 o 
   0  -8  12        7.51        9.92      2.32 o 
   1  -8  12        8.22        7.65      2.19 o 
   2  -8  12        0.15        0.94      2.14 o 
  -6  -7  12        0.25       -0.76      1.87 o 
  -5  -7  12       94.15       76.53      3.51 o 
  -4  -7  12        0.17       -0.51      1.45 o 
  -3  -7  12       10.60       12.65      2.14 o 
  -2  -7  12       27.17       28.77      6.02 o 
  -1  -7  12        0.22       -1.34      1.87 o 
   0  -7  12       31.28       25.15      2.55 o 
   1  -7  12        1.77        2.95      2.09 o 
   2  -7  12       15.96       12.88      2.25 o 
   3  -7  12        1.47        1.50      2.04 o 
  -7  -6  12        4.67        6.34      2.05 o 
  -6  -6  12       33.59       27.12      2.60 o 
  -5  -6  12      121.97      108.45      3.96 o 
  -4  -6  12       63.63       57.80      2.40 o 
  -3  -6  12        5.45        6.74      2.62 o 
  -2  -6  12        1.43       -1.33      1.76 o 
  -1  -6  12        0.04       -0.74      1.67 o 
   0  -6  12       60.83       61.16      3.19 o 
   1  -6  12       33.35       33.67      3.60 o 
   2  -6  12       95.30       90.31      3.84 o 
   3  -6  12        6.58        3.71      2.10 o 
  -8  -5  12        0.08       -3.07      2.55 o 
  -7  -5  12        8.25        6.68      3.57 o 
  -6  -5  12       20.84       15.44      2.19 o 
  -5  -5  12       30.44       29.05      2.30 o 
  -4  -5  12       61.94       60.84      2.41 o 
  -3  -5  12        0.49        0.00      1.88 o 
  -2  -5  12        0.55       -0.52      1.77 o 
  -1  -5  12       19.68       18.50      2.07 o 
   0  -5  12       14.26       16.49      2.04 o 
   1  -5  12       27.07       30.52      2.49 o 
   2  -5  12      380.46      404.14      7.94 o 
   3  -5  12       40.83       40.34      3.85 o 
  -8  -4  12        2.34        0.77      3.96 o 
  -7  -4  12       34.49       33.68      2.64 o 
  -6  -4  12        5.62        7.21      1.88 o 
  -5  -4  12       30.70       26.47      2.27 o 
  -4  -4  12       68.19       68.37      2.41 o 
  -3  -4  12        0.30       -0.36      1.51 o 
  -2  -4  12        9.91       11.77      2.47 o 
  -1  -4  12        1.73       -0.43      1.47 o 
   0  -4  12       49.92       42.73      2.04 o 
   1  -4  12      165.51      156.64      3.70 o 
   2  -4  12       45.67       52.97      2.94 o 
   3  -4  12        5.50        7.94      1.96 o 
  -9  -3  12        2.65        0.90      2.96 o 
  -8  -3  12        1.17        2.19      1.94 o 
  -7  -3  12        0.34       -1.75      1.75 o 
  -6  -3  12        6.75       11.95      2.88 o 
  -5  -3  12        0.51        1.41      1.56 o 
  -4  -3  12       31.38       35.73      1.86 o 
  -3  -3  12       19.12       16.07      1.79 o 
  -2  -3  12       10.22       14.85      4.22 o 
  -1  -3  12       49.20       49.93      2.02 o 
   0  -3  12        0.26       -0.17      1.18 o 
   1  -3  12        7.60        8.49      2.42 o 
   2  -3  12       31.81       35.86      2.58 o 
   3  -3  12        2.23        2.41      1.94 o 
  -9  -2  12       20.63       23.30      2.56 o 
  -8  -2  12       36.78       38.67      2.84 o 
  -7  -2  12       14.94       18.48      3.83 o 
  -6  -2  12        5.60        7.31      1.88 o 
  -5  -2  12        0.02       -1.15      1.49 o 
  -4  -2  12       80.26       80.73      2.66 o 
  -3  -2  12        1.86        0.79      1.30 o 
  -2  -2  12        0.35        0.00      1.07 o 
  -1  -2  12        0.78        1.08      1.35 o 
   0  -2  12       43.06       31.17      2.25 o 
   1  -2  12       16.44       24.52      3.37 o 
   2  -2  12       17.18       19.13      2.32 o 
   3  -2  12        5.73        2.29      2.05 o 
 -10  -1  12       12.26       14.58      2.60 o 
  -9  -1  12        2.38        2.46      2.09 o 
  -8  -1  12        0.64        0.81      3.37 o 
  -7  -1  12        2.51        0.52      1.79 o 
  -6  -1  12        0.42       -1.55      1.56 o 
  -5  -1  12       20.12       22.45      1.56 o 
  -4  -1  12       43.52       49.52      1.72 o 
  -3  -1  12        8.82        5.87      1.31 o 
  -2  -1  12       14.95       16.80      1.76 o 
  -1  -1  12        4.37        4.56      2.39 o 
   0  -1  12        0.12        0.56      1.62 o 
   1  -1  12        7.10       13.27      2.06 o 
   2  -1  12        0.32        3.47      2.00 o 
 -10   0  12       11.00       13.90      2.51 o 
  -9   0  12        0.84        2.03      2.06 o 
  -8   0  12       67.37       70.87      3.47 o 
  -7   0  12       10.87       10.51      1.89 o 
  -6   0  12       16.25       11.69      1.42 o 
  -5   0  12        5.00        8.14      1.35 o 
  -4   0  12        2.79        3.14      2.11 o 
  -3   0  12        0.28       -0.71      1.11 o 
  -2   0  12       18.99       22.35      3.27 o 
  -1   0  12        0.30       -0.25      1.48 o 
   0   0  12       35.17       31.69      2.38 o 
   1   0  12        0.12        4.09      1.88 o 
   2   0  12        0.15       -1.15      1.85 o 
 -10   1  12       28.98       39.08      3.05 o 
  -9   1  12        0.68        1.85      2.73 o 
  -8   1  12        1.45        1.57      1.35 o 
  -7   1  12        0.57       -0.99      1.24 o 
  -6   1  12        1.89        1.32      1.54 o 
  -5   1  12      102.17      112.20      4.58 o 
  -4   1  12        4.66        5.66      2.06 o 
  -3   1  12       12.84       20.73      1.57 o 
  -2   1  12        0.02        1.65      1.95 o 
  -1   1  12        4.97        8.82      1.76 o 
   0   1  12        0.06        2.44      1.74 o 
   1   1  12       42.42       39.14      2.73 o 
 -10   2  12       23.72       20.98      2.49 o 
  -9   2  12        0.95        2.69      2.07 o 
  -8   2  12       25.11       25.12      2.29 o 
  -7   2  12        0.11       -2.25      2.75 o 
  -6   2  12        0.28       -0.11      1.61 o 
  -5   2  12        7.21       12.09      1.92 o 
  -4   2  12       20.77       16.39      2.42 o 
  -3   2  12       64.92       69.50      2.42 o 
  -2   2  12        0.06        0.82      1.63 o 
  -1   2  12        7.93        6.98      3.06 o 
   0   2  12        2.37       -2.23      1.78 o 
   1   2  12        0.92       -0.16      1.79 o 
 -10   3  12        4.19        3.35      2.55 o 
  -9   3  12        4.99       10.83      2.05 o 
  -8   3  12        0.02       -0.19      1.70 o 
  -7   3  12        0.19        2.30      1.77 o 
  -6   3  12        0.01       -2.67      1.65 o 
  -5   3  12       22.17       20.72      2.16 o 
  -4   3  12       64.76       62.22      3.07 o 
  -3   3  12       42.47       53.50      2.71 o 
  -2   3  12        3.21        0.81      1.69 o 
  -1   3  12        1.01        3.11      1.78 o 
   0   3  12        0.88        2.65      1.91 o 
  -9   4  12        0.03        1.69      1.89 o 
  -8   4  12        9.51        7.49      1.99 o 
  -7   4  12        1.34        0.05      1.85 o 
  -6   4  12        2.68       -2.14      2.44 o 
  -5   4  12        0.98        0.77      1.74 o 
  -4   4  12       11.98        5.54      1.89 o 
  -3   4  12        1.13        2.48      1.76 o 
  -2   4  12        0.26       -1.21      2.34 o 
  -1   4  12        0.35        1.55      2.06 o 
  -9   5  12        7.93       10.59      2.25 o 
  -8   5  12        0.85        0.36      1.81 o 
  -7   5  12        5.85       11.57      2.24 o 
  -6   5  12        1.72        0.50      2.88 o 
  -5   5  12        0.04       -2.28      1.98 o 
  -4   5  12        1.52       -2.32      1.93 o 
  -3   5  12        6.86        7.20      2.73 o 
  -7   6  12        0.53        3.72      2.23 o 
  -6   6  12       13.20       16.57      3.52 o 
  -5   6  12        1.52       -1.32      1.98 o 
  -3  -8  13        0.55        0.58      2.26 o 
  -2  -8  13        1.57        1.23      2.04 o 
  -1  -8  13        1.20        1.66      2.08 o 
   0  -8  13        6.18        6.45      2.29 o 
  -5  -7  13       16.32       18.30      2.38 o 
  -4  -7  13        2.94       -0.24      1.85 o 
  -3  -7  13        0.01        0.98      1.98 o 
  -2  -7  13        3.55        8.77      3.81 o 
  -1  -7  13        8.91        9.52      2.17 o 
   0  -7  13        3.19       -0.37      2.13 o 
   1  -7  13        0.13       -0.59      2.05 o 
  -6  -6  13       11.71       14.46      2.32 o 
  -5  -6  13       13.45       14.60      3.14 o 
  -4  -6  13        5.86        3.49      2.13 o 
  -3  -6  13       10.50       11.76      2.62 o 
  -2  -6  13       17.13       21.67      2.43 o 
  -1  -6  13        0.22       -0.02      1.91 o 
   0  -6  13       68.87       73.80      3.65 o 
   1  -6  13        4.93        5.17      2.09 o 
   2  -6  13       10.75        9.88      2.25 o 
  -7  -5  13        3.56        0.76      2.11 o 
  -6  -5  13       10.65        7.86      2.03 o 
  -5  -5  13       22.77       23.42      2.34 o 
  -4  -5  13        7.39        7.03      3.57 o 
  -3  -5  13        1.34        1.01      1.80 o 
  -2  -5  13        1.14       -1.57      1.71 o 
  -1  -5  13        0.07        0.26      1.84 o 
   0  -5  13        1.83        2.37      1.87 o 
   1  -5  13       22.05       26.94      2.49 o 
   2  -5  13        1.15       -1.77      1.96 o 
  -8  -4  13        1.78        1.62      3.14 o 
  -7  -4  13        6.26        8.10      2.13 o 
  -6  -4  13        2.67        3.26      1.91 o 
  -5  -4  13       14.97       16.59      3.42 o 
  -4  -4  13        1.69        1.12      1.35 o 
  -3  -4  13      107.39       93.35      4.29 o 
  -2  -4  13        0.85        0.17      3.24 o 
  -1  -4  13        0.09        1.19      1.69 o 
   0  -4  13       26.29       27.40      2.42 o 
   1  -4  13       22.64       21.49      3.29 o 
   2  -4  13        2.34        1.91      2.85 o 
  -8  -3  13        1.31        2.31      2.00 o 
  -7  -3  13        6.10        5.23      2.01 o 
  -6  -3  13        0.73       -0.02      1.81 o 
  -5  -3  13        4.83        5.24      1.80 o 
  -4  -3  13        0.50       -0.22      1.23 o 
  -3  -3  13       49.20       48.06      2.71 o 
  -2  -3  13        8.42       12.70      1.83 o 
  -1  -3  13        6.97       14.38      1.80 o 
   0  -3  13        0.82        1.23      1.95 o 
   1  -3  13        2.09        2.67      1.72 o 
   2  -3  13        9.82       12.25      3.14 o 
  -9  -2  13        2.55        0.37      2.16 o 
  -8  -2  13        8.40        9.28      2.22 o 
  -7  -2  13       11.63       12.26      2.18 o 
  -6  -2  13       18.89       18.58      2.18 o 
  -5  -2  13        5.20        5.40      1.76 o 
  -4  -2  13        2.10        2.28      1.61 o 
  -3  -2  13       31.74       31.24      1.90 o 
  -2  -2  13        3.19        3.81      1.95 o 
  -1  -2  13        2.44        3.53      1.95 o 
   0  -2  13       16.49       21.04      2.15 o 
   1  -2  13       10.36        8.10      2.26 o 
  -9  -1  13        9.07       10.53      3.19 o 
  -8  -1  13       11.43       11.63      2.65 o 
  -7  -1  13        0.14        1.65      1.87 o 
  -6  -1  13       11.00       12.71      2.04 o 
  -5  -1  13        1.96        3.84      2.11 o 
  -4  -1  13       15.36       16.28      2.73 o 
  -3  -1  13        1.25        1.70      1.52 o 
  -2  -1  13        0.02       -0.47      1.41 o 
  -1  -1  13        1.04        0.99      1.54 o 
   0  -1  13       17.30       17.67      2.17 o 
   1  -1  13        5.15       10.43      2.03 o 
  -9   0  13        0.04       -0.93      1.95 o 
  -8   0  13        0.77       -3.38      3.39 o 
  -7   0  13        1.35        0.49      2.39 o 
  -6   0  13        7.74       11.53      3.11 o 
  -5   0  13        1.26        0.19      1.52 o 
  -4   0  13        7.97        4.73      2.26 o 
  -3   0  13       12.55       12.08      3.65 o 
  -2   0  13        3.33        3.55      1.75 o 
  -1   0  13       94.65       95.93      3.56 o 
   0   0  13        1.56        4.33      1.90 o 
   1   0  13        0.90        6.10      2.09 o 
  -9   1  13        0.12        0.93      2.62 o 
  -8   1  13       10.00       13.42      2.98 o 
  -7   1  13        7.35       14.27      6.43 o 
  -6   1  13        3.18        6.12      1.93 o 
  -5   1  13       88.44      104.87      3.74 o 
  -4   1  13       39.83       42.33      3.55 o 
  -3   1  13        0.91        1.24      1.90 o 
  -2   1  13        2.41        1.37      1.61 o 
  -1   1  13       17.97       19.70      3.78 o 
   0   1  13        0.01       -0.76      1.80 o 
  -9   2  13        0.17        0.56      1.84 o 
  -8   2  13        1.64        4.12      1.93 o 
  -7   2  13        1.20        1.23      1.81 o 
  -6   2  13       26.82       27.73      4.09 o 
  -5   2  13       96.46       84.15      3.57 o 
  -4   2  13       61.57       56.33      5.79 o 
  -3   2  13        9.31       17.26      2.09 o 
  -2   2  13        4.55        3.11      1.70 o 
  -1   2  13        4.48        1.21      1.88 o 
  -9   3  13        5.40        0.60      1.89 o 
  -8   3  13       22.58       28.23      2.65 o 
  -7   3  13        0.51       -1.81      1.76 o 
  -6   3  13       70.75       86.74      3.80 o 
  -5   3  13       12.66       14.93      2.28 o 
  -4   3  13       48.70       39.86      3.19 o 
  -3   3  13        0.04       -1.03      2.11 o 
  -2   3  13        0.02        0.33      1.81 o 
  -8   4  13       11.69       19.12      3.09 o 
  -7   4  13        5.04       -0.30      1.85 o 
  -6   4  13        2.82        5.48      2.04 o 
  -5   4  13        0.80        2.67      1.98 o 
  -4   4  13        0.69        3.17      1.89 o 
  -3   4  13       10.88       15.12      3.19 o 
  -3  -7  14        0.88        0.33      2.01 o 
  -2  -7  14        0.16       -0.62      1.90 o 
  -1  -7  14        3.11        5.52      2.20 o 
  -5  -6  14       27.33       24.38      3.81 o 
  -4  -6  14        2.46        2.06      2.98 o 
  -3  -6  14        3.91        3.84      2.04 o 
  -2  -6  14        0.10        1.76      1.99 o 
  -1  -6  14        1.45       -0.95      1.93 o 
   0  -6  14        1.05        2.37      2.05 o 
  -6  -5  14        2.74        1.74      2.93 o 
  -5  -5  14       20.69       23.86      3.65 o 
  -3  -5  14        0.15        0.28      1.83 o 
  -2  -5  14        1.06        1.86      1.92 o 
  -1  -5  14        3.97        1.70      2.62 o 
   0  -5  14       16.19       20.08      4.71 o 
  -7  -4  14        0.32        3.89      2.05 o 
  -6  -4  14        2.05       -0.42      1.94 o 
  -5  -4  14       14.88       14.25      2.22 o 
  -3  -4  14        5.96       11.04      2.03 o 
  -2  -4  14        0.51        2.29      1.85 o 
  -1  -4  14       15.66       14.48      2.98 o 
   0  -4  14        3.79       -1.54      2.78 o 
  -7  -3  14        0.71        2.19      2.34 o 
  -6  -3  14        3.86        9.31      2.05 o 
  -5  -3  14        4.84        6.72      1.98 o 
  -3  -3  14       26.35       23.36      2.34 o 
  -2  -3  14        0.05        1.49      2.47 o 
   0  -3  14        0.02        2.61      1.77 o 
  -8  -2  14        1.58       -0.92      2.37 o 
  -7  -2  14        1.62        2.06      1.96 o 
  -6  -2  14        3.66        0.96      1.82 o 
  -5  -2  14        0.39        0.75      1.85 o 
  -3  -2  14        7.70       13.47      2.88 o 
  -2  -2  14        1.86        2.59      1.63 o 
  -1  -2  14        1.72       -0.12      1.66 o 
   0  -2  14       14.01       11.02      2.55 o 
  -8  -1  14        0.08       -1.84      1.90 o 
  -7  -1  14        1.95        1.09      4.04 o 
  -6  -1  14        5.61        3.86      2.73 o 
  -5  -1  14        4.33        2.93      2.42 o 
  -4  -1  14       11.41       21.24      3.09 o 
  -3  -1  14        7.23        5.23      1.70 o 
  -2  -1  14        0.35        0.90      1.67 o 
  -1  -1  14       17.21       15.91      2.06 o 
  -8   0  14        0.26        2.95      2.60 o 
  -7   0  14        0.00        3.65      2.52 o 
  -6   0  14       16.08       16.46      2.83 o 
  -5   0  14       62.55       70.12      3.70 o 
  -3   0  14        0.21       -1.03      1.88 o 
  -2   0  14        2.67        4.54      2.91 o 
  -1   0  14        0.02        1.00      1.83 o 
  -8   1  14        0.26        1.18      2.47 o 
  -7   1  14        5.24        5.14      2.29 o 
  -6   1  14       36.78       35.52      7.53 o 
  -5   1  14        4.94        7.46      1.93 o 
  -3   1  14        0.35        1.34      2.31 o 
  -2   1  14        0.29       -1.03      1.95 o 
  -8   2  14        0.01       -0.63      1.81 o 
  -7   2  14        6.11        7.78      2.05 o 
  -6   2  14       29.31       31.33      3.55 o 
  -5   2  14        0.45       -1.15      1.78 o 
  -4   2  14       14.86       17.38      3.39 o 
  -3   2  14        0.76       -2.37      2.31 o 
  -7   3  14        0.30        0.34      1.78 o 
  -6   3  14        4.91        5.30      2.00 o 
  -5   3  14        3.84        4.58      2.00 o 
  -5  -4  15       14.32       15.27      3.34 o 
  -4  -4  15        0.04        0.36      2.73 o 
  -3  -4  15        1.85        1.60      3.57 o 
  -2  -4  15        0.01       -1.13      2.57 o 
  -6  -3  15        1.93       -0.19      1.98 o 
  -5  -3  15       15.69       19.44      3.34 o 
  -3  -3  15        1.43        2.37      2.52 o 
  -6  -2  15        0.22        2.34      2.37 o 
  -2  -2  15        0.54        3.29      2.83 o 
  -6  -1  15       18.06       19.44      3.45 o 
  -3  -1  15        0.16        1.90      2.31 o 
  -6   0  15        7.17        6.94      2.78 o 
  -4   0  15       12.37       14.61      3.19 o 
                                                 
